# Supplementary material for: A dysbiotic mycobiome dominated by Candida albicans is identified within oral squamous-cell carcinomas
Source: J Oral Microbiol. 2017 Oct 27;9(1):1385369. doi: 10.1080/20002297.2017.1385369 (PMC5678454; doi:10.1080/20002297.2017.1385369)
Supplement: Supplementary_data.zip [file ZJOM_A_1385369_SM1553.zip]

Archive with 5 entries (5 files):
- ST1. Negative control sequencing results.xlsx
- ST2. Phyla abundances and Frequencies.xlsx
- ST3. Genera abundances and Frequencies.xlsx
- ST4. Species abundances and Frequencies.xlsx
- ST4. Taxa exclusively found in either group at 10%.docx
