# Supplementary material for: A dysbiotic mycobiome dominated by Candida albicans is identified within oral squamous-cell carcinomas
Source: J Oral Microbiol. 2017 Oct 27;9(1):1385369. doi: 10.1080/20002297.2017.1385369 (PMC5678454; doi:10.1080/20002297.2017.1385369)
Supplement: Supplementary_data.zip [file ZJOM_A_1385369_SM1553.zip › ST1. Negative control sequencing results.xlsx]

## Sheet: P54 ITS Negative control
OTU	Read counts	Relative abundance	Top Blast Hit	Num HSP	HSP Lengths	HSP identities	RepSeq ID	RepSeq
SH021387.06FU_AY558647_reps	103	0.631902	k__Fungi;p__Basidiomycota;c__Agaricomycetes;o__Hymenochaetales;f__Hymenochaetaceae;g__Fuscoporia;s__Fuscoporia_senex	1	250	98.8	M03033:81:000000000-APN68:1:1101:14140:11730	ATGCGATAAGTAATGTGAATTGCAGAATTCAGTGAATCATCGAATCTTTGAACGCACCTTGCGCTCCTTGGTATTCCGAGGAGCATGCCTGTTTGAGTGTTATGTTATCCTCAAACCCCTTGGTTTTGTTAAAATAAGACCTCTGGGTTTGGTTTTGGAGGCTTATGCTGGCTTCACAGTCGGCTCCTCTTGAAAGTATTAGCTGGGCTTTTGCTCGATGCAATGGTGTAATAATTATCATCGCCAGTGC
New.CleanUp.ReferenceOTU1	3	0.0184049	k__Fungi;p__unidentified;c__unidentified;o__unidentified;f__unidentified;g__unidentified;s__uncultured_fungus	1	250	94.8	M03033:81:000000000-APN68:1:1101:14724:15830	ATGCGATAAGTAATGTGAATTGCAGAATTCAGTGAATCATCGAATCTTTGAACGCACCTTGCGCTCCTTGGTATTCCGAGGAGCATGCCCGTTTGAGTGTCTCGATATCATCGGAAGCCCATGCCTCTGTGGCTGGTGCTGCTGGACTTGGACGTGCTGCTGGGCCGTGTCTGCCTGGCTCGTCTGAAATGCATTAGCGAGGGATGTAGGCCCTGCCGGCTCTCTTTGGCGTGATAAGGTCACCCGTCGA
SH018889.06FU_HQ148880_reps_singleton	2	0.0122699	k__Fungi;p__Basidiomycota;c__Tremellomycetes;o__Tremellales;f__Incertae_sedis;g__Filobasidiella;s__Cryptococcus_neoformans_var._grubii	1	250	100	M03033:81:000000000-APN68:1:2104:29120:14248	ATGCGATAAGTAATGTGAATTGCAGAATTCAGTGAATCATCGAATCTTTGAACGCAACTTGCGCCCTTTGGTATTCCGAAGGGCATGCCTGTTTGAGAGTCATGAAAATCTCAATCCCTCGGGTTTTATTACCTGTTGGACTTGGATTTGGGTGTTTGCCGCGACCTGCAAAGGACGTCGGCTCGCCTTAAATGTGTTAGTGGGAAGGTGATTACCTGTCAGCCCGGCGTAATAAGTTTCGCTGGGCCTA
SH021270.06FU_EF652046_reps	48	0.294479	k__Fungi;p__Ascomycota;c__Eurotiomycetes;o__Eurotiales;f__Trichocomaceae;g__Aspergillus;s__Aspergillus_vitricola	1	250	99.2	M03033:81:000000000-APN68:1:1102:26424:13358	ATGCGATACGTAATGTGAATTGCAGAATTCAGTGAATCATCGAGTCTTTGAACGCACATTGCGCCCTCTGGTATTCCGGGGGGCATGCCTGTCCGAGCGTCATTGCTGCCCTCAAGCACGGCTTGTGTGTTGGGCCCCCGTCCCGGTTAAGCATCAGCCCCGGGACGGGCCCGAAAGGCAGCGGCGGCACCTTGTCCGGTCCTCGAGCGTATGGGGCTCTGTCACCCGCTCGTGTAGGTCCGGCCGGCGG
SH005006.06FU_GQ849400_reps	7	0.0429448	k__Fungi;p__Ascomycota;c__Saccharomycetes;o__Saccharomycetales;f__Incertae_sedis;g__Candida;s__Candida_albicans	1	250	100	M03033:81:000000000-APN68:1:1101:2809:12957	ATGCGATACGTAATATGAATTGCAGATATTCGTGAATCATCGAATCTTTGAACGCACATTGCGCCCTCTGGTATTCCGGAGGGCATGCCTGTTTGAGCGTCGTTTCTCCCTCAAACCGCTGGGTTTGGTGTTGAGCAATACGACTTGGGTTTGCTTGAAAGACGGTAGTGGTAAGGCGGGATCGCTTTGACAATGGCTTAGGTCTAACCAAAAACATTGCTTGCGGCGGTAACGTCCACCACGTATATCT
