# Supplementary material for: A dysbiotic mycobiome dominated by Candida albicans is identified within oral squamous-cell carcinomas
Source: J Oral Microbiol. 2017 Oct 27;9(1):1385369. doi: 10.1080/20002297.2017.1385369 (PMC5678454; doi:10.1080/20002297.2017.1385369)
Supplement: Supplementary_data.zip [file ZJOM_A_1385369_SM1553.zip › ST2. Phyla abundances and Frequencies.xlsx]

## Sheet: Abundances
Abundances of phyla
Status	Cancer	Cancer	Cancer	Cancer	Cancer	Cancer	Cancer	Cancer	Cancer	Cancer	Cancer	Cancer	Cancer	Cancer	Cancer	Cancer	Cancer	Cancer	Cancer	Cancer	Cancer	Cancer	Control	Control	Control	Control	Control	Control	Control	Control	Control	Control	Control	Control	Control	Control	Control	Control	Control	Control	Control	Control	Control	Control	Control	Control	Control	Overall	OSCC
ID	C2	C3	C4	C5	C6	C8	C9	C10	C11	C12	C14	C15	C17	C18	C19	C20	C21	C22	C23	C24	C26	C27	N1	N2	N3	N4	N5	N6	N7	N8	N9	N11	N12	N13	N14	N15	N16	N17	N18	N19	N20	N21	N23	N24	N25	N26	N27
Ascomycota	0.33987	0.40418	0.394358	0.993469	0.869162	0.999745	0.641036	0.483295	0.480997	0.788861	0.999809	0.999708	0.93485	0.997941	0.989884	0.625	0.995708	0.999439	0.900039	0.998263	0.999269	0.999541	0.345376	0.882258	0.925258	0.959558	0.72688	0.924124	0.722678	0.652962	0.729341	0.0494871	0.641953	0.451112	0.191751	0.983121	0.996756	0.996835	0.909622	0.830976	0.884525	0.539883	0.999258	0.997648	0.772422	0.929458	0.999613	0.784623	0.810656
Basidiomycota	0.66013	0.59582	0.605642	0.00653141	0.130838	0.000255246	0.358964	0.516705	0.519003	0.211139	0.000191314	0.000291909	0.0651503	0.00205875	0.0101164	0.375	0.00429244	0.000561482	0.0999606	0.0017369	0.000730875	0.000458826	0.654624	0.117742	0.0747421	0.0404423	0.27312	0.0758759	0.277322	0.347038	0.270659	0.950513	0.358047	0.548888	0.808249	0.0168791	0.00324407	0.00316515	0.0903778	0.169024	0.115475	0.460117	0.000741624	0.00235246	0.227578	0.0705416	0.000387287	0.215377	0.189344
[truncated: 1 more columns]

## Sheet: Frequencies
Detection frequencies of phyla
Status	Cancer	Cancer	Cancer	Cancer	Cancer	Cancer	Cancer	Cancer	Cancer	Cancer	Cancer	Cancer	Cancer	Cancer	Cancer	Cancer	Cancer	Cancer	Cancer	Cancer	Cancer	Cancer	Control	Control	Control	Control	Control	Control	Control	Control	Control	Control	Control	Control	Control	Control	Control	Control	Control	Control	Control	Control	Control	Control	Control	Control	Control	Overall	OSCC
ID	C2	C3	C4	C5	C6	C8	C9	C10	C11	C12	C14	C15	C17	C18	C19	C20	C21	C22	C23	C24	C26	C27	N1	N2	N3	N4	N5	N6	N7	N8	N9	N11	N12	N13	N14	N15	N16	N17	N18	N19	N20	N21	N23	N24	N25	N26	N27
Ascomycota	1	1	1	1	1	1	1	1	1	1	1	1	1	1	1	1	1	1	1	1	1	1	1	1	1	1	1	1	1	1	1	1	1	1	1	1	1	1	1	1	1	1	1	1	1	1	1	1	1
Basidiomycota	1	1	1	1	1	1	1	1	1	1	1	1	1	1	1	1	1	1	1	1	1	1	1	1	1	1	1	1	1	1	1	1	1	1	1	1	1	1	1	1	1	1	1	1	1	1	1	1	1
[truncated: 1 more columns]
