# Supplementary material for: A dysbiotic mycobiome dominated by Candida albicans is identified within oral squamous-cell carcinomas
Source: J Oral Microbiol. 2017 Oct 27;9(1):1385369. doi: 10.1080/20002297.2017.1385369 (PMC5678454; doi:10.1080/20002297.2017.1385369)
Supplement: Supplementary_data.zip [file ZJOM_A_1385369_SM1553.zip › ST3. Genera abundances and Frequencies.xlsx]

## Sheet: Abundances
Abundances of Genera
Status	Cancer	Cancer	Cancer	Cancer	Cancer	Cancer	Cancer	Cancer	Cancer	Cancer	Cancer	Cancer	Cancer	Cancer	Cancer	Cancer	Cancer	Cancer	Cancer	Cancer	Cancer	Cancer	Control	Control	Control	Control	Control	Control	Control	Control	Control	Control	Control	Control	Control	Control	Control	Control	Control	Control	Control	Control	Control	Control	Control	Control	Control	Overall	OSCC
ID	C2	C3	C4	C5	C6	C8	C9	C10	C11	C12	C14	C15	C17	C18	C19	C20	C21	C22	C23	C24	C26	C27	N1	N2	N3	N4	N5	N6	N7	N8	N9	N11	N12	N13	N14	N15	N16	N17	N18	N19	N20	N21	N23	N24	N25	N26	N27
Candida	0.33838	0.0116121	0.0223624	0.99126	0.859589	0.999672	0.118725	0.0233865	0.00578908	0.549492	0.992603	0.999575	0.896739	0.997605	0.987245	0.0580249	0.994277	0.957889	0.0433754	0.995383	0.942044	0.994319	0.115968	0.000683085	0.409785	0.79667	0.0689544	0.00015015	0.0192525	0.131805	0.021182	0.000450907	0.177841	0.00144853	0.000901799	0.604226	0.983349	0.989201	0.667796	0.338195	0.245909	5.97943e-05	0.996318	0.993644	0.304702	0.00155815	0.989519	0.481679	0.626334
Malassezia	0.0442272	0.142468	0.145402	0.00511154	0.103691	0.000218782	0.0785857	0.22426	0.356909	0.103059	0.000191314	0.000291909	0.0250136	0.000613667	0.00187932	0.204414	0.00424628	0.000561482	0.0999606	0.00146266	0.000378972	0.000284035	0.638969	0.11767	0.0733864	0.000387213	0.133376	0.0758759	0.143262	0	0.153504	0.950513	0.35509	0.453182	0.0641701	0.0167611	0.00215168	0.0031186	0.0895307	0.128628	0.018077	0.00550108	0.000741624	0.00163021	0.145081	0.0372539	0.000242055	0.109603	0.0701468
Cladosporium	0.000178816	0.0225034	0.124617	0.000126211	1.86965e-05	1.82319e-05	0.00388446	0.0394457	0	0	0.00153051	0	0	1.97957e-05	0.00243912	0	0.000923105	0	0.450118	0.00178261	5.41389e-05	0.00227228	0.217124	0.0785907	0.0664898	0.0414749	0.199309	0.126026	0.183182	0.373093	0.303347	0.029309	0	0	0.0276235	0.218957	0.00072826	0	0	0.000291673	0.110644	0	0.000211892	0.000536525	0.229633	0.000708249	0	0.0607917	0.0295424
Aspergillus	0	0.0127332	0.00148464	0.000252422	0.00302883	5.46956e-05	0.00916335	0.223197	0.0236597	0.034609	0.000191314	0	0.00063517	9.89785e-05	7.99712e-05	0.2478	0.000230776	0.00561482	0	0	0.0100698	0.000458826	0.0055395	3.59518e-05	0.0937224	0.00430237	0.205352	0	0.0192525	0.0118611	0.011855	0.000112727	0.115171	0.284739	0.0536333	0.0581917	0.000397233	0.0025135	0.0508216	0.0032084	0.210846	0.0141713	0.00148325	0	0.023706	0.0136456	0	0.0374026	0.0260619
Didymella	0	0	0	3.15527e-05	0	0	0	0	0	0	3.18857e-05	2.65372e-05	0	0	3.99856e-05	0.311059	4.61553e-05	0	0	4.5708e-05	0	0	0	0	0	0.000387213	0	0	0.0283126	0.00293197	0	0	0	0	0	0	0	0	0	0	0	0	0	0	0	0.91213	2.42055e-05	0.0267035	0.0141491
Pseudorobillarda	0	0	0	0	0	0	0	0	0	0	0	0	0	0	0	0	0	0	0	0	0	0	0	0.802876	5.89449e-05	4.30237e-05	0	0	0	0	0	0	0	0	0	0	0	0	0	0	0	0	0	0	0	0	0	0.0170846	0
Ophiocordyceps	0	0.00520541	0	0	0	0	0	0	0	0	0	0	0.000604924	0	0	7.58495e-05	0	0	0	0.000137124	0	0	0	3.59518e-05	0	0.0223723	0	0.512863	0.0998018	0	0	0	0	0	0	0	0	0	0	0.000145836	0.0282063	0	0	0.00253818	0	0.000330516	0	0.0143046	0.000273787
Rhodotorula	0.54235	0	9.27902e-05	0	0	0	0	0	0.0105714	0	0	0	0	0.000732441	0.0016794	0	0	0	0	0	0	0	0	0	0	0.00481866	0.109097	0	0	0	0	0	0	0	0	0	9.93082e-05	4.65463e-05	0	0	0	0	0	0	0	0	0	0.0142444	0.0252466
Eremascus	0	0	0	0	0	0	0	0	0	0	0	0	0	0	0	0	0	0	0	0	0	0	0	0	0	0	0	0	0	0	0.116457	0	0	0	0	0	0	4.65463e-05	0	0	0	0.47668	0	0	0	0	0	0.0126209	0
Sarcinomyces	0	0	0	0	0	0	0	0	0	0	0	0	0.036235	0	0	0	4.61553e-05	0	0.406349	0	0.0314006	0	0	0	0	4.30237e-05	0	0.101301	0	0	8.71688e-05	0	0	0	0	0	0	0	0	0	0	0	0	0	0	0	0	0.0122439	0.0215468
Alternaria	0	0	0.245801	0	0	0	0	0	0	0	3.18857e-05	0	0	0	0	0	0	0	0	0	0	0	0.000120424	3.59518e-05	0.293722	0	0.00021582	5.00501e-05	0	0	0	0.00484726	0	0	0	0	0.0012248	0	0	0.00335424	0	0.0105238	0	0	0	0	0.00438119	0.0120066	0.0111742
Talaromyces	0	0	0	0	0.00358972	0	0	0	0	0.016832	0	0	0	0	0	0	0	0.00154408	0	0	0	0	0	0	0	0	0.113089	0	0	0	0	0	0.156911	0.0315572	0	0	0.00271442	0	0	0	0.164407	0	0	0	0	0	0	0.0104393	0.000998447
Penicillium	0.000417238	0.256186	0	0	0.00216879	0	0	0	0.00528568	0	0.00143486	0	0	0	0	0	0	0	0	0	0	0	0	0	0	0.00314073	0	0	0	0	0	0	0	0	0	0.00542965	0	0	0	0.210734	0	0	0	6.19067e-05	0	0	0	0.0103161	0.0120679
Skeletocutis	0	0	0.460054	0	0	0	0	0	0	5.90598e-05	0	0	0	0	0	0	0	0	0	0	0	0	0	3.59518e-05	0	0	0	0	0	0	0	0	0	0	0	0	0	0	0	0	0	0	0	0	0	0	0	0.0097904	0.0209142
Mycoacia	0	0	0	0	0	0	0	0.000911162	0	0	0	0	0	0	0	0	0	0	0	0	0	0	0	0	0	0	0	0	0	0	0	0	0	0	0	0	0	0	0	0	0.000155836	0.454616	0	0	0	0	0	0.00969539	4.14164e-05
Trametes	0	0	0	0	0	0	0	0	0	0	0	0	0	0	0	0	0	0	0	0	0	0	0	0	0	0.00511982	0	0	0	0	0.00531729	0	0	0	0.436328	0.000118036	3.31027e-05	0	0	0	0	0	0	0	0	0	0	0.00950886	0
Peniophora	0	0	0	0	0	0	0.024502	0	0	0	0	0	0.0147299	0	0	0	0	0	0	0	0.000351903	0	0	0	0	0.000129071	0	0	0	0	0	0	0	0	0.307751	0	0	0	0	0	0.0227521	0	0	0	0	0.0229473	0	0.00836517	0.00179926
Xenocamarosporium	0	0	0	0	0	0	0	0.00349279	0.362195	0	0	0	0	0	0	0	0	0	0	0	0	0	0	0	0	0	0	0	0	0	0	0	0	0	0	0	0	0	0	0	0	0	0	0	0	0	0	0.00778059	0.0166222
Hanseniaspora	0	0	0	0	0	0	0.318426	0	0	0	0	0	0	0	0	0	0	0	0	0	0	0	0	0	0	0	0	0	0	0	0.013424	0.0147672	0	0	0	0	0	9.30925e-05	0	0	0	0	0.000370812	0	0	0.000377733	0	0.00739275	0.0144739
Sporidiobolus	0	0.311204	0	0	0	0	0	0	0.000251699	0	0	0	0	0	0	0	0	0	0	0	0	0	0	0	0	0	0	0	0	0	0	0	0	0	0	0	0	0	0	0	0	0	0	0	0	0	0	0.00662671	0.0141571
Gibberella	0	8.00833e-05	0	0	0	0	0	0.193774	0.0553738	0	0.000860914	0	0.000574678	0	0	0	0	0.00772038	0	0	0	0	0	0	0	0	0	0	0	0	0	0	0	0	0	0	0	0.000651648	0	0	0	0	0	0	0	0	0	0.00551139	0.0117447
Exidia	0	0	0	0	0	0	0.255876	0	0	0	0	0	0	0	0	0	0	0	0	0	0	0	0	0	0	0	0	0	0	0	0	0	0	0	0	0	0	0	0	0	0	0	0	0	0	0	0	0.00544418	0.0116307
Xenasma	0	0	0	0	0	0	0	0	0	0	0	0	0	0	0	0	0	0	0	0	0	0	0	3.59518e-05	0	0	0	0	0	0.212834	0	0	0	0	0	0	0	0	0	0	0	0	0	0	0	0	0	0.00452915	0
Aureobasidium	0	0	0	6.31054e-05	0	0	0	0	0	0	0	0	3.02462e-05	0	0	0	0	0	0.000197161	0	8.12084e-05	0	0	0	0	0.000301166	0	0	0.19833	0	0	0	0	0	0	0	0	0	0	0	0	0	0	0	0	0	0	0.00423409	1.68964e-05
Coniosporium	0	0	0	0	0	0	0	0	0.00956456	0	0	0	0	0	0	0	0	0	0	0	2.70695e-05	0	0.000120424	0	0.0614795	0.00305468	0	0	0	0	0	0	0.120137	0	0	0	0	0	0	0	0	0	0	0	0	0	0	0.00413582	0.000435983
Davidsoniella	0	0	0	0	1.86965e-05	0	0	0	0	0.187928	0	0	0	0	0	0	0	0	0	0	0	0	0	0	0	0	0	0	0	0	0	0	0	0	0	0	0	0	0	0	0	0	0	0	0	0	0	0.00399887	0.00854304
Pseudoseptoria	0	0.0636662	0	0	0	0	0	0	0	0	0	0	0	0	0	0	0	0	0	0	0	0	0	0	0	8.60474e-05	0	0	0	0	0	0	0	0	0	0	0	0	0	0	0	0	0	0	0.106914	0	0	0.0036312	0.00289392
Hannaella	0	0	9.27902e-05	3.15527e-05	0	1.82319e-05	0	0.157783	0	0	0	0	0	0	0	0	0	0	0	0	0	0	0	0	0	0	0	0	0	0	0	0	0	0	0	0	0	0	0	0	0	0	0	0	0	0	0	0.00336012	0.00717843
Meyerozyma	0	0	0	0	0.000729163	0	0	0	0	0	0	0.000106149	0	0	0	0	0	0	0	0	0	2.18488e-05	0	0	0	0.00748612	0	0	0.0850793	0	0.00461994	0	0	0	0	0	0.000297924	0	0	0	0	0	0	0	0.058633	0	0	0.00333986	3.89618e-05
Sympodiomycopsis	0	0	0	0	0	0	0	0	0	0	0	0	0	0	0	0.151471	0	0	0	0	0	0	0	0	0.00135573	0	0	0	0	0	0	0	0	0	0	0	0	0	0	0	0	0	0	0	0	0	0	0.00325164	0.00688507
Toxicocladosporium	0	0	0	0	0	0	0.140637	0	0	0	0	0	0	0	0	0.00394417	0	0	0	0	0	0.000677314	0	0	0	0	0	0	0	0	0	0	0	0	0	0	0	0	0	0	0	0	0	0	0	0	0	0.00309062	0.00660268
Colletotrichum	0	0	0	0	0	0	0	0	0	0	0	0	0	0	0	0	0	0	0	0	0	0	0	0	0	0	0	0	0	0	0	0	0	0	0	0	0	0	0	0.14394	0	0	0	0	0	0	0	0.00306256	0
Gymnopus	0	0	0	0	0	0	0	0	0	0	0	0	0	0	0	0	0	0	0	0	0	0	0	0	0	0	0	0	0	0.12874	0	0	0	0	0	0	0	0	0	0	0	0	0	0	0	0	0	0.00273915	0
Trichoderma	0	0	0	0	0	0	0	0	0	0	0	0	0	0	0	0	0	0	0	4.5708e-05	0	0	0.000120424	0	0	0.00176397	0	0	0	0	0.124041	0	0	0	0	0	0	0	0	0.000729182	0	0	0	0.000206356	0	0	0	0.00270014	2.07764e-06
multigenus	0	0	0	0	0	0	0	0	0	0	0	0	0	0	0	0	0	0	0	0	0	0	0.000120424	0	0	0	0	0.0001001	0	0.125208	0	0	0	0	0	0	0	0	0	0	0	0	0	0	0	0.000283299	0	0.00267472	0
Debaryomyces	0	0	0	0	0	0	0.0223108	0	0	0	0	0	0	0	0	0	0	0	0	0	0	0	0	0	0	0	0	0	0	0	0.102162	0	0	0.000620797	0	0	0	0	0	0	0	0	0	6.19067e-05	0	0	0	0.00266288	0.00101413
Campanella	0	0.118924	0	0	0	0	0	0	0	0	0	0	0	0	0	0	0	0	0	0	0	0	0	0	0	0	0	0	0	0	0	0	0	0	0	0	0	0	0	0	0	0	0	0	0	0	0	0.00253029	0.00540562
Botryobasidium	0	0	0	0	0	0	0	0.0127563	0	0	0	0	0	0.000712645	0.00655764	0	0	0	0	9.1416e-05	0	0	0	0	0	0	0	0	0.0290204	0	0	0	0	0	0	0	0	0	0	0.0396675	0.0148044	0	0	0	0	0.0103404	0	0.00242448	0.000914453
Rhizochaete	0	0	0	0	0	0	0	0	0	0.10802	0	0	0	0	0	0	0	0	0	0	0	0	0	0	0	0	0	0	0	0	0	0	0	0	0	0	0	0	0	0	0	0	0	0	0	0	0	0.0022983	0.00491001
Mycena	0	0	0	0	0	0	0	0	0	0	0	0	0	0	0	0	0	0	0	0	0	0	0	0	0	0	0	0	0	0	0.102423	0	0	0	0	0	0	0	0	0	0	0	0	0	0	0	0	0.00217922	0
Zygophiala	0	0	0	0	0	0	0	0	0	0	0	0	0	0	0	0	0	0	0	0	0	0	0	0	0	0	0.0284882	0	0	0	0	0	0.0718931	0	0	0	0	0	0	0	0	0	0	0	0	0	0	0.00213577	0
Xylographa	0	0	0	0	0	0	0	0	0	0	0	0	0	0	0	0	0	0	0	0	0	0	0	0	0	0	0	0.1003	0	0	0	0	0	0	0	0	0	0	0	0	0	0	0	0	0	0	0	0.00213405	0
Cystidiodontia	0	0	0	0	0	0	0	0	0	0	0	0	0	0	0	0	0	0	0	0	0	0	0	0	0	0	0	0	0.0942809	0	0	0	0	0	0	0	0	0	0	0	0	0	0	0	0	0	0	0.00200598	0
Amylosporus	0	0	0	0	0	0	0	0	0.0928769	0	0	0	0	0	0	0	0	0	0	0	0	0	0	0	0	0	0	0	0	0	0	0	0	0	0	0	0	0	0	0	0	0	0	0	0	0	0	0.0019761	0.00422168
Neosetophoma	0	0	0	0	0	0	0	0	0	0	0	0	0	0	0	0	0	0	0	0	0	0	0	0	0	0	0	0	0	0	0	0	0	0	0	0.0905335	0	0	0	0	0	0	0	0	0	0	0	0.00192625	0
Kodamaea	0	0	0	0	0	0	0.0169323	0	0	0	0	0	0	0	0	0	0	0	0	0.00022854	0	4.36977e-05	0	0	0	0	0	0	0	0	0	0	0	0	0	0	0	0	0.0719973	0.000145836	0	0	0	0	0	0	0	0.00190101	0.000782023
Saccharomyces	0.000894081	0.00224233	0	3.15527e-05	0	0	0	0	0	0	0	0	0	0.000178161	7.99712e-05	0	0	0	0	0	0	0	0	0	0	0	0	0	0	0	0	0	0	0	0	0	0	0	0.0801287	0.000145836	0	0	0	0	0	0	0	0.00178087	0.000155732
Phanerochaete	0	0	0	0	0	0	0	0	0	0	0	0	0	0	0	0	0	0	0	0	0	0	0	0	0	0.000129071	0	0	0	0	0	0	0	0	0	0	0	0	0	0	0	0	0	0	0.0806796	0	0	0.00171933	0
Cordana	0	0	0	0	0	0	0	0	0	0	0	0	0	0	0	0	0	0	0	0	0	0	0	0	0	0	0	0	0	0.00719664	0	0	0	0	0.0245859	0	0	0	0	0.0487093	0	0	0	0	0	0	0	0.00171259	0
Phaeosphaeriopsis	0	0	0	0	0	0	0	0	0	0	0	0	0	0	0	0	0	0	0	0	0	0	0	0	0	0	0	0.0782783	0	0	0	0	0	0	0	0	0	0	0	0	0	0	0	0	0	0	0	0.0016655	0
Sidera	0.0735531	0	0	0	0	0	0	0	0	0	0	0	0	0	0	0	0	0	0	0	0	0	0	0	0	0	0	0	0	0	0	0	0	0	0	0	0	0	0	0	0	0	0	0	0	0	0	0.00156496	0.00334332
Cryptococcus	0	0.000400416	0	0.00135677	0	0	0	0.0325361	0	0	0	0	0.00976952	0	0	0	4.61553e-05	0	0	9.1416e-05	0	0.000174791	0	0	0	0	0	0	0.0107588	0.00246552	0	0	0	0	0	0	0	0	0	0	0.0126227	0	0	2.06356e-05	0	0	0	0.00149453	0.00201705
Curvularia	0	0	0	0	0	0	0	0	0	0	0.000191314	0	0	0	0	0	0	0	0	0	0	0	0	0	0	0	0	0	0	0	0.00819386	0	0	0	0.0491243	0	0	0	0	0.008021	0	0	0	0	0	0	0	0.00139427	8.69611e-06
Coniochaeta	0	0	0	0	0	0	0	0	0	0	0	0	0	0	0	0	0	0	0	0	0	0	0	0	0	0.0023663	0	0	0	0	0.00540446	0	0	0	0	0	0	0	0	0.0576054	0	0	0	0	0	0	0	0.00139098	0
Sistotrema	0	0.0110515	0	0	0	0	0	0	0.00654417	0	0	0	0	0	0	0	0	0	0	0	0	0	0	0	0	0	0	0	0	0	0	0	0	0.0445939	0	0	0	0	0	0	0	0	0	8.25423e-05	0	0	0	0.00132494	0.000799803
Acremonium	0	0	0	6.31054e-05	0	0	0	0	0	0	0	0	0	0	0	0	0	0	0	0	0	0	0	0	0	0	0	0	0	0	0	0	0	0.0616658	0	0	0.000165514	0	0	0	0	0	0	0	0	0	0	0.0013169	2.86843e-06
Ochrocladosporium	0	0	0	0	0	0	0	0	0	0	0.00168994	0	3.02462e-05	0	0	0.00386833	0	0.00842223	0	0	0	0	0	0	0	0	0	0	0.0447339	0	8.71688e-05	0	0	0	0	0	0	0	0	0	0	0	0	0	0	0	2.42055e-05	0.00125226	0.000636852
Xanthoporia	0	0	0	0	0	0	0	0.047798	0	0	0	0	0	0	0	0	0	0	0	0	0	0	0	0	0	0	0	0	0	0	0	0	0	0	0	0	0	0	0	0	0	0	0	0	0	0	0	0.00101698	0.00217264
Neodevriesia	0	0	0	0	0	0	0	0	0	0	0	0	0	0	0	0	0	0	0	0	0	0	0	0	0	0	0.0397108	0	0	0	0	0	0	0	0	0	0	0	0	0.008021	0	0	0	0	0	0	0	0.00101557	0
Comoclathris	0	0	0	0	0	0	0	0	0	0	0	0	0	0	0	0	0	0	0	0	0	0	0	0	0	0	0	0	0	0	0	0	0	0	0	0	0	0	0	0	0.0469067	0	0	0	0	0	0	0.000998014	0
Phyllotopsis	0	0	0	0	0	0	0	0	0	0	0	0	0	0	0	0	0	0	0	0	0	0	0	0	0	0	0	0	0	0	0	0	0	0.0466632	0	0	0	0	0	0	0	0	0	0	0	0	0	0.000992834	0
Setophaeosphaeria	0	0	0	0	0	0	0	0	0	0	0	0	0	0	0	0	0	0	0	0	0	0	0	0	0	0	0	0	0.044026	0	0	0	0	0	0	0	0	0	0	0	0	0	0	0	0	0	0	0.000936724	0
Hymenochaete	0	0.00248258	0	0	0	0	0	0	0	0	0	0	0.0023592	0	0	0.00940534	0	0	0	0	0	0	0.0156551	0	0	0.00615239	0.00226611	0	0	0	0.00174338	0	0	0	0	0	0	0	0.000847027	0	0	0	0	0.000619067	0.00181746	0	0.000145233	0.000925381	0.000647597
Eupenidiella	0	0.00024025	0	0.000126211	0	0	0	0	0	0	0	0	0	0	0	0	0	0	0	9.1416e-05	0	0	0.00289017	0	0	0	0	0	0	0	0	0	0	0.0372478	0	0	0	0	0	0	0	0	0	0	0	0	0	0.000863742	2.08126e-05
Phaeococcomyces	0	0	0	0.000946581	0	0	0	0	0	0	0	0	0	0	0	0	0	0	0	0	0	0	0	0	0	0	0	0	0	0	0	0	0	0	0	0	0	0	0	0	0	0	0	0	0.0377716	0	0	0.000823792	4.30264e-05
Vamsapriya	0	0	0	0	0	0	0	0	0	0	0	0	0	0	0	0	0	0	0	0	0	0	0	0	0	0	0.0377684	0	0	0	0	0	0	0	0	0	0	0	0	0	0	0	0	0	0	0	0	0.000803584	0
Dioszegia	0	0	0	0	0	0	0	0.0376614	0	0	0	0	0	0	0	0	0	0	0	0	0	0	0	0	0	0	0	0	0	0	0	0	0	0	0	0	0	0	0	0	0	0	0	0	0	0	0	0.000801305	0.00171188
Periconia	0	0	0	0	1.86965e-05	0	0	0	0	0	0	0	0	0	0	0	0	0	0	0	0	0	0	0	0	0.0361399	0	0	0.000141563	0	0	0	0	0	0	0	0	0	0	0	0	0	0	0	0	0	0	0.000772344	8.4984e-07
Ilyonectria	0	0	0	0	0	0	0	0	0	0	0	0	0	0	0	0	0	0	0	0	0	0	0	0	0	0	0.0339916	0	0	0	0	0	0	0	0	0	0	0	0	0	0	0	0	0	0	0	0	0.000723225	0
Gaeumannomyces	0	0	0	0	0	0	0	0	0	0	0	0	0	0	0	0	0	0	0	0	0	0	0	0	0	0	0	0	0	0	0	0	0	0.0313502	0	0.000708215	0	0	0	0	0	0	0	0.000226991	0	0	0	0.000686924	0
Gloeodontia	0	0	0	0	0	0	0	0	0.0304556	0	0	0	0	0	0	0	0	0	0	0	0	0	0	0	0	0	0	0	0	0	0	0	0	0	0	0	0	0	0	0	0	0	0	0	0	0	0	0.000647991	0.00138434
Phaeothecoidea	0	0.0297109	0	0	0	0	0	0	0	0	0	0	0	0	0	0	0	0	0	0	0	0	0	0	0	0	0	0	0	0	0	0	0	0	0	0	0	0	0	0	0	0	0	0	0.00015804	0	0	0.000635509	0.0013505
Geastrumia	0	0	0	0	0	0	0	0	0	0	0	0	0	0	0	0	0	0	0	0	0	0	0	0	0	0	0	0	0	0	0	0	0	0	0	0	0	0	0	0	0.0296089	0	0	0	0	0	0	0.000629976	0
Brevicellicium	0	0	0	0	0	0	0	0	0	0	0	0	0	0	0	0	0	0	0	0	0	0	0	0	0	0	0.0283803	0	0	0	0	0	0	0	0	0	0	0	0	0	0	0	0	0	0	0	0	0.000603836	0
Tubeufia	0	0	0	0	0	0	0	0	0	0	0	0	0	0	0	0	0	0	0	0	0	0	0	0	0	0	0	0	0	0	0	0	0	0	0	0	0	0	0	0	0.0268038	0	0	0	0	0	0	0.000570294	0
Hydnopolyporus	0	0	0	0	0.0256329	0	0	0	0	0	0	0	0	0	0	0	0	0	0	0	0	0	0	0	0	0	0	0	0	0	0	0	0	0	0	0	0	0	0	0	0	0	0	0	0	0	0	0.00054538	0.00116513
Clavulinopsis	0	0	0	0	0	0	0	0	0	0	0	0	0	0	0	0	0	0	0	0	0	0	0	0	0	0	0	0	0	0	0	0	0	0	0	0	0	0	0	0	0.0244663	0	0	0	0	0	0	0.000520559	0
Passalora	0	0	0	0	0	0	0	0	0	0	0	0	0	0	0	0	0	0	0	0	0	0	0	0	0	0	0	0	0	0	0	0	0	0	0.0238265	0	0	0	0	0	0	0	0	0	0	0	0	0.000506946	0
Phlebia	0	0	0	0	0	0	0	0	0.0213944	0	0	0	0	0	0	0	0	0	0	0	0	0	0	0	0	0	0	0	0	0	0	0	0	0.000827729	0	0	0	0	0	0	0	0	0	0	0	0	0	0.000472812	0.000972473
Tremella	0	0	0	0	0	0	0	0	0	0	0	0	0	0	0	0	0	0	0	0	0	0	0	0	0	0	0	0	0	0	0	0	0	0	0	0	0	0	0	0	0.021817	0	0	0	0	0	0	0.000464193	0
Exophiala	0	0	0	0	0	0	0	0	0	0	0	0	0	0	0	0	0	0	0	0	0	0	0	0	0	0	0	0	0	0	0	0	0	0	0	0	0	0	0	0	0.020882	0	0	0	0	0	0	0.000444299	0
Melnikomyces	0	0	0	0	0	0	0	0	0	0	0	0	0	0	0	0	0	0	0	0	0	0	0	0	0	0	0	0	0	0	0	0	0	0	0	0	0	0	0.0202439	0	0	0	0	0	0	0	0	0.000430722	0
multigenus	0	0	0	0	0	0	0	0	0	0	0	0	0	0	0	0	0	0	0	0	0	0	0	0	0	0	0	0	0	0	0	0	0	0	0	0	0	0	0	0	0	0.0199115	0	0	0	0	0	0.000423649	0
Darksidea	0	0	0	0	0	0	0	0	0.0191291	0	0	0	0	0	0	0	0	0	0	0	0	0	0	0	0	0	0	0	0	0	0	0	0	0	0	0	0	0	0	0	0	0	0	0	0	0	0	0.000407003	0.000869506
Strelitziana	0	0	0	0	0	0	0	0	0	0	0	0	0	0	0	0	0	0	0	0	0.015592	0	0	0	0	0.00292561	0	0	0	0	0	0	0	0	0	0	0	0	0	0	0	0	0	0.000165085	0	0	0	0.000397504	0.000708728
Cyphellophora	0	0	0	0	0	0	0	0	0	0	0	0	0	0	0	0	0	0	0	0	0	0	0	0	0	0	0	0	0	0	0	0	0	0	0	0	0	0	0	0	0	0.0184764	0	0	0	0	0	0.000393116	0
Hyphopichia	0	0	0	0	0	0	0	0	0	0	0	0	0	0	0	0	0	0	0	0	0	0	0	0	0	0	0	0	0	0	0	0	0	0	0	0	0	0	0.0134677	0	0	0	0	0	0	0	0	0.000286547	0
Marasmius	0	0	0	0	0	0	0	0	0	0	0	0	0.0124917	0	0	0	0	0	0	0	0	0	0	0	0	0	0	0	0	0	0	0	0	0	0	0	0	0	0	0	0	0	0	0	0	0	0	0.00026578	0.000567804
Incertomyces	0	0	0	0	0	0	0	0	0	0	0	0	0	0	0	0	0	0.0102471	0	0	0	0	0	0	0	0	0	0	0	0	0	0	0	0	0.00199345	0	0	0	0	0	0	0	0	0	0	0	0	0.000260436	0.000465775
Lasiodiplodia	0	0	0	0	0	0	0.0109562	0	0	0	0	0	0	0	0	0	0	0	0	0	0	0.000152942	0	0	0	0	0	0	0	0	0	0	0	0	0	0	0	0	0	0	0	0	0	0	0	0	0	0.000236364	0.00050496
Ramichloridium	0	0	0	0	0	0	0	0	0	0	0	0	0	0	0	0	0	0	0	0	0	0	0	0	0	0.0111001	0	0	0	0	0	0	0	0	0	0	0	0	0	0	0	0	0	0	0	0	0	0.000236173	0
Fusarium	0	0	0	0	0	0	0	0	0	0	0.000255086	0	0	0	0	0	0	0	0	0	0	0	0	0	0	0	0	0	0	0	0	0	0	0	0	0.00507554	0	0	0.00516686	0	0	0	0	0	0	0	0	0.000223351	1.15948e-05
Ophiostoma	0	0	0	0	0	0	0	0	0	0	0	0	0	0	0	0	0	0	0	0	0	0	0	0	0	0.000172095	0	0	0	0	0	0	0	0	0	0	0	0	0	0	0	0	0	0.000206356	0.00964046	0	0	0.000213168	0
Quambalaria	0	0	0	0	0	0	0	0	0	0	0	0	0	0	0	0.00970874	0	0	0	0	0	0	0	0	0	0	0	0	0	0	0	0	0	0	0	0	0	0	0	0	0	0	0	0	0	0	0	0.000206569	0.000441306
Chaetomium	0	0	0	0	0	0	0	0	0	0	0	0	0	0	0	0	0	0	0	0	0	0	0	0	0	0	0	0	0	0	0	0	0	0	0.00954008	0	0	0	0	0	0	0	0	0	0	0	0	0.00020298	0
Cylindrobasidium	0	0	0	0	0	0	0	0	0	0	0	0	0	0	0	0	0	0	0	0	0	0	0	0	0	0.00916405	0	0	0	0	0	0	0	0	0	0	0	0	0	0	0	0	0	0	0	0	0	0.00019498	0
Stachybotrys	0	0	0	0	0	0	0	0	0	0	0	0	0	0	0	0	0	0	0	0	0	0	0	0	0	0	0	0	0	0	0.0083682	0	0	0	0	0	0	0	0	0	0	0	0	0	0	0	0	0.000178047	0
Sporobolomyces	0	0.00248258	0	0	0	1.82319e-05	0	0.00106302	0	0	0	0	0	0	0	0	0	0	0	0	0	0	0	0	0	0.00378609	0	0	0	0	0	0	0	0	0	0	0.000959979	0	0	0	0	0	0	0	0	0	0	0.000176806	0.000161993
Wallemia	0	0.006727	0	0	0	0	0	0	0	0	0	0	0	0	0	0	0	0	0	0	0	0	0	0	0	0	0	0	0	0	0	0	0	0	0	0	0	0	0	0	0.00077918	0	0	0	0	0	0	0.000159706	0.000305773
Uwebraunia	0	0	0	0	0	0	0	0	0	0	3.18857e-05	0	0	0	0	0	0	0.000701853	0	0	0	0	0.00192678	0	0	0	0	0	0	0	0.0041841	0	0	0	0	0	0	0	0	0	0	0	0	0	0	0	0	0.00014563	3.33518e-05
Xenopenidiella	0	0	0	0	0	0	0	0	0	0	0	0	0	0	0	0	0	0	0	0	0	0.00142018	0	0	0	0	0	0.00505506	0	0	0	0	0	0	0	0	0	0	0	0	0	0	0	0	0	0	0	0.000137771	6.45534e-05
Cytospora	0	0	0	0	0	0	0	0	0	0	0	0	0	0	0	0	0	0	0	0	0	0	0	0	0	0.00632448	0	0	0	0	0	0	0	0	0	0	0	0	0	0	0	0	0	0	0	0	0	0.000134564	0
Rectipilus	0	0	0	0	0	0	0	0	0	0	0	0	0	0	0	0	0	0	0	0	0	0	0	0	0	0.00331283	0	0	0	0.0029986	0	0	0	0	0	0	0	0	0	0	0	0	0	0	0	0	0	0.000134286	0
multigenus	0	0	0	0	0	0	0	0	0	0	0	0	0	0	0	0	0	0	0	0	0	0	0	0	0	0	0	0	0	0	0	0	0	0	0	0	0	0	0	0.00612513	0	0	0	0	0	0	0	0.000130322	0
Diatrype	0	0	0	0.000220869	0	0	0	0	0	0	0	0	0	0	0	0	0	0	0	0	0	0	0	0	0	0	0	0	0	0	0	0	0	0	0	0	0	0	0	0	0	0	0	0	0	0	0.00566408	0.000125212	1.00395e-05
Acanthostigma	0	0	0	0	0	0	0	0	0	0	0	0	0	0	0	0	0	0	0	0	0	0	0	0	0	0	0	0	0	0	0	0	0	0	0	0	0.00556126	0	0	0	0	0	0	0	0	0	0	0.000118325	0
Botrytis	0	0	0	0	0	0	0	0	0	0	0	0	0	0	0	0	0	0	0	0	0	0	0	0	0	0.00537796	0	0	0	0	0	0	0	0	0	0	0	0	0	0	0	0	0	0	0	0	0	0.000114425	0
Basidiodendron	0	0	0	0	0	0	0	0	0	0	0	0	0	0	0	0	0	0	0	0	0	0	0	0	0	0.00486168	0	0	0	0	0	0	0	0	0	0	0	0	0	0	0	0	0	0	0	0	0	0.00010344	0
Pestalotiopsis	0	0	0	3.15527e-05	0	0	0	0	0	0	0	0	0	0	0	0	0	0	0	0	0	0	0	0	0	0.00408725	0	0	0	0	0	0	0	0	0.000522094	0	0	0	0	0	0	0	0	0	0	0	0	9.87425e-05	1.43421e-06
Neophysalospora	0	0	0	0	0	0	0	0	0	0	0	0	0	0	0	0	0	0	0	0	0	0	0	0	0	0.000172095	0	0	0	0	0	0	0	0.00217279	0	0	0	0	0	0	0	0	0.000874056	0	0.00126432	0	0	9.53886e-05	0
Podosphaera	0	0	0	0	0	0	0	0	0	0	0	0	0	0	0	0	0	0	0	0	0	0	0	0	0	0	0	0	0	0	0	0	0	0	0	0	0	0.0043288	0	0	0	0	0	0	0	0	0	9.21022e-05	0
Microascus	0	0	0	0	0	0	0	0	0	0	0	0	0	0	0	0	0	0	0	0	0	0	0	0	0	0.00404423	0	0	0	0	0	0	0	0	0	0	0	0	0	0	0	0	0	0	0	0	0	8.60474e-05	0
Fuscoporia	0	0	0	0	0	0	0	0	0	0	0	0	0	0	0	0	0	0	0	0	0	0	0	0	0	0.000258142	0	0	0	0	0.00374826	0	0	0	0	0	0	0	0	0	0	0	0	0	0	0	0	8.52425e-05	0
Clavispora	0	0	0	0	0	0	0	0	0	0	0	0	0	0	0	0	0	0	0	0	0	0	0	0	0	0.00395818	0	0	0	0	0	0	0	0	0	0	0	0	0	0	0	0	0	0	0	0	0	8.42166e-05	0
Phaeocryptopus	0	0	0	0	0	0	0	0	0	0	0	0	0	0	0	0	0	0	0	0	0	0	0	0	0	0	0	0	0	0	0.00392259	0	0	0	0	0	0	0	0	0	0	0	0	0	0	0	0	8.34594e-05	0
Amyloxenasma	0	0	0	0	0	0	0	0	0	0	0	0	0	0	0	0	0	0	0	0	0	0	0	0	0	0	0	0	0	0	0	0	0	0.00362131	0	0	0	0	0	0	0	0	0	0	0	0	0	7.70492e-05	0
Leptospora	0	0	0	0	0	0	0	0	0	0	0.0004464	0	0	0	0	0	0	0.00280741	0	0	0	0	0	0	0	0	0	0	0	0	0	0	0	0	0	0	0	0	0	0	0	0	0	0	0	0	0	6.923e-05	0.000147901
Piloderma	0	0	0	0	0	0	0	0	0	0	0	0	0	0	0	0	0	0	0	0	0	0	0	0	0	0	0	0	0	0	0	0	0.00295613	0	0	0	0	0	0	0	0	0	0	0	0	0	0	6.28964e-05	0
Ophiosphaerella	0	0	0	9.46581e-05	0	0	0	0	0	0	0	0	0	0	0	0	0	0.00126334	0	0	0	0	0.00144509	0	0	0	0	0	0	0	0	0	0	0	0	0	0	0	0	0	0	0	0	0	0	0	0	5.964e-05	6.1727e-05
Sarocladium	0	0	0	0	0	0	0	0	0	0	0	0	0	0	0	0	0	0	0	0	0	0	0	0	0	0	0	0	0	0	0	0	0	0	0	0	0.00231719	0	0	0	0	0	0	0	0	0	0	4.93019e-05	0
Celerioriella	0	0	0	0	0	0	0	0	0	0	0	0	0	0	0	0	0	0	0	0	0	0	0	0	0	0	0	0	0	0	0.00200488	0	0	0	0	0	0	0	0	0	0	0	0	0	0	0	0	4.26571e-05	0
multigenus	0	0	0	0	0	0	0	0	0	0	0	0	0	0	0	0	0	0	0	0	0	0	0	0	0	0	0	0	0	0	0.00200488	0	0	0	0	0	0	0	0	0	0	0	0	0	0	0	0	4.26571e-05	0
Antrodiella	0	0	0	0	0	0	0	0	0	0	0	0	0	0	0	0	0	0	0	0	0	0	0	0	0	0.00197909	0	0	0	0	0	0	0	0	0	0	0	0	0	0	0	0	0	0	0	0	0	4.21083e-05	0
Pseudochaete	0	0	0	0	0	0	0	0.00193622	0	0	0	0	0	0	0	0	0	0	0	0	0	0	0	0	0	0	0	0	0	0	0	0	0	0	0	0	0	0	0	0	0	0	0	0	0	0	0	4.11961e-05	8.80099e-05
Rhodosporidium	0	0	0	0	0	0	0	0	0	0	0	0	0	0	0	0	0	0	0	0	0	0	0	0	0	0	0	0	0	0	0.00191771	0	0	0	0	0	0	0	0	0	0	0	0	0	0	0	0	4.08024e-05	0
Nigrospora	0	0	0	0	0	0	0	0	0	0	0.000127543	0	0	0	0	0	0	0.00154408	0	0	0	0	0	0	0	0	0	0	0	0	0	0	0	0	0	0	0	0	0	0	0	0	0	0	0	0	0	3.55664e-05	7.59827e-05
Pertusaria	0	0	0	0	0	0	0	0	0	0	0	0	0	0	0	0	0	0	0	0	0	0	0	0	0	0	0	0	0	0	0	0	0	0	0	0	0	0	0	0.0016042	0	0	0	0	0	0	0	3.41319e-05	0
Ceriporia	0	0	0	0	0.00149572	0	0	0	0	0	0	0	0	0	0	0	0	0	0	0	0	0	0	0	0	0	0	0	0	0	0	0	0	0	0	0	0	0	0	0	0	0	0	0	0	0	0	3.18238e-05	6.79872e-05
Lodderomyces	0	0	0	0	0	0	0	0	0	0	0	0	0	0	0	0	0	0	0	0	0	0	0	0	0	0.00111862	0	0	0	0	0	0	0	0	0	0	0	0	0	0	0	0	0	0	0	0	0	2.38003e-05	0
Microdochium	0	0	0	0	0	0	0	0	0	0	3.18857e-05	0	0	0	0	0	0	0.000982594	0	0	0	0	0	0	0	0	0	0	0	0	0	0	0	0	0	0	0	0	0	0	0	0	0	0	0	0	0	2.15847e-05	4.61127e-05
Hyphodontia	0	0	0	0	0	0	0	0	0	0	0	0	0.000786401	0	0	0	0	0	0	0	0	0	0	0	0	0.000172095	0	0	0	0	0	0	0	0	0	0	0	0	0	0	0	0	0	0	0	0	0	2.03935e-05	3.57455e-05
Phoma	0	0	0	0	0	0	0	0	0	0	0	0	0	0	0	0	0	0	0	0	0	0	0	0	0	0	0	0	0	0.000866262	0	0	0	0	0	0	0	0	0	0	0	0	0	0	0	0	0	1.84311e-05	0
Resinicium	0	0	0	0	0	0	0	0	0	0	0	0	0	0	0	0	0	0	0	0	0	0	0	0	0	0	0	0	0	0	0	0	0	0	0	0	0	0	0	0.000729182	0	0	0	0	0	0	0	1.55145e-05	0
Cystocoleus	0	0	0	0	0	0	0	0	0	0	0	0	0	0	0	0	0	0.000701853	0	0	0	0	0	0	0	0	0	0	0	0	0	0	0	0	0	0	0	0	0	0	0	0	0	0	0	0	0	1.4933e-05	3.19024e-05
Stagonosporopsis	0	0	0	0	0	0	0	0	0	0	0	0	0	0	0	0.000227549	0	0	0	0	0	0	0	0	0	0	0	0	0	0	0	0	0	0	0	0	0	0	0	0	0	0	0	0	0	0.000424949	0	1.38829e-05	1.03431e-05
Verrucoconiothyrium	0	0	0	0	0	0	0	0	0	0	0	0	0	0	0	0	0	0	0	0	0	0	0	0	0	0	0	0	0.000424689	0	0	0	0	0	0	0	0	0	0	0	0	0	0	0	0	0	0	9.03593e-06	0
Rhinocladiella	0	0	0	0	0	0	0	0	0	0	0	0	0	0	0	0	0	0	0	0	0	0	0	0	0	0	0	0	0	0	0	0	0	0	0	0	0	0	0	0	0.000311672	0	0	0	0	0	0	6.63132e-06	0
Omnidemptus	0	0	0	0	0	0	0	0	0	0	0	0	0	0	0	0	0	0	0	0	0	0	0	0	0	0	0	0	0	0	0	0	0	0.000310398	0	0	0	0	0	0	0	0	0	0	0	0	0	6.60422e-06	0
Mycosphaerella	0	0	9.27902e-05	0	0	0	0	0	0	0	0.000159429	0	0	0	0	0	0	0	0	0	0	0	0	0	0	0	0	0	0	0	0	0	0	0	0	0	0	0	0	0	0	0	0	0	0	0	0	5.36636e-06	1.14645e-05
Pichia	0	0	0	0	0	0	0	0	0	0	0	0	0	0	0	0	0	0	0	0.00022854	0	0	0	0	0	0	0	0	0	0	0	0	0	0	0	0	0	0	0	0	0	0	0	0	0	0	0	4.86256e-06	1.03882e-05
Myrmecridium	0	0	0	0	0	0	0	0	0	0	0	0	0	0	0	0	0.000184621	0	0	0	0	0	0	0	0	0	0	0	0	0	0	0	0	0	0	0	0	0	0	0	0	0	0	0	0	0	0	3.92811e-06	8.39187e-06
Cadophora	0	0	0	0	0	0	0	0	0	0	0	0	0	0	0	0	0	0	0	0.000182832	0	0	0	0	0	0	0	0	0	0	0	0	0	0	0	0	0	0	0	0	0	0	0	0	0	0	0	3.89004e-06	8.31055e-06
Penidiella	0	0	0	0	0	0	0	0	0	0	0	0	0	0	0	0	0	0	0	0	0	0.000174791	0	0	0	0	0	0	0	0	0	0	0	0	0	0	0	0	0	0	0	0	0	0	0	0	0	3.71895e-06	7.94504e-06
Valsa	0	0	0	0	0	0	0	0	0	0	0	0	0	0	0	0	0	0	0	0	0	0	0	0	0	0.000172095	0	0	0	0	0	0	0	0	0	0	0	0	0	0	0	0	0	0	0	0	0	3.66159e-06	0
Fibrodontia	0	0	0	0	0	0	0	0	0	0	0	0	0	0	0	0	0	0	0	0	0	0	0	0	0	0.000172095	0	0	0	0	0	0	0	0	0	0	0	0	0	0	0	0	0	0	0	0	0	3.66159e-06	0
Devriesia	0	0	0	0.000157764	0	0	0	0	0	0	0	0	0	0	0	0	0	0	0	0	0	0	0	0	0	0	0	0	0	0	0	0	0	0	0	0	0	0	0	0	0	0	0	0	0	0	0	3.35667e-06	7.17107e-06
Coniothyrium	0	0	0	0	0	0	0	0	0	0	0	0	0	0	0	0	0	0	0	0	0	0	0	0	0	0	0	0	0.000141563	0	0	0	0	0	0	0	0	0	0	0	0	0	0	0	0	0	0	3.01198e-06	0
Pyrenochaeta	0	0	0	0	0	0	0	0	0	0	0	0	0	0	0	0	0	0	0	0.000137124	0	0	0	0	0	0	0	0	0	0	0	0	0	0	0	0	0	0	0	0	0	0	0	0	0	0	0	2.91753e-06	6.23291e-06
Neofusicoccum	0	0	0	0	0	0	0	0	0	0	0	0	0	0	0	0	0	0	0	0	0	0	0	0	0	0.000129071	0	0	0	0	0	0	0	0	0	0	0	0	0	0	0	0	0	0	0	0	0	2.74619e-06	0
Epicoccum	0	0	0	0	0	0	0	0	0	0	0	0	0	0	0	0	0	0	0	0	0	0	0	0	0	0.000129071	0	0	0	0	0	0	0	0	0	0	0	0	0	0	0	0	0	0	0	0	0	2.74619e-06	0
Xenobotrytis	0	0	0	0	0	0	0	0	0	0	0	0	0	0	0	0	0	0	0	0	0	0	0	0	0	0.000129071	0	0	0	0	0	0	0	0	0	0	0	0	0	0	0	0	0	0	0	0	0	2.74619e-06	0
Stenella	0	0	0	0	0	0	0	0	0	0	9.56572e-05	0	0	0	0	0	0	0	0	0	0	0	0	0	0	0	0	0	0	0	0	0	0	0	0	0	0	0	0	0	0	0	0	0	0	0	0	2.03526e-06	4.34805e-06
Suillus	0	0	0	0	0	0	0	0	0	0	0	0	0	0	0	0	0	0	0	9.1416e-05	0	0	0	0	0	0	0	0	0	0	0	0	0	0	0	0	0	0	0	0	0	0	0	0	0	0	0	1.94502e-06	4.15527e-06
Ramopenidiella	0	0	0	0	0	0	0	0	0	0	0	0	0	0	0	0	0	0	0	0	0	0	0	0	0	8.60474e-05	0	0	0	0	0	0	0	0	0	0	0	0	0	0	0	0	0	0	0	0	0	1.8308e-06	0
Marasmiellus	0	8.00833e-05	0	0	0	0	0	0	0	0	0	0	0	0	0	0	0	0	0	0	0	0	0	0	0	0	0	0	0	0	0	0	0	0	0	0	0	0	0	0	0	0	0	0	0	0	0	1.7039e-06	3.64015e-06
Phyllosticta	0	0	0	0	0	0	0	0	0	0	6.37714e-05	0	0	0	0	0	0	0	0	0	0	0	0	0	0	0	0	0	0	0	0	0	0	0	0	0	0	0	0	0	0	0	0	0	0	0	0	1.35684e-06	2.8987e-06
Knufia	0	0	0	6.31054e-05	0	0	0	0	0	0	0	0	0	0	0	0	0	0	0	0	0	0	0	0	0	0	0	0	0	0	0	0	0	0	0	0	0	0	0	0	0	0	0	0	0	0	0	1.34267e-06	2.86843e-06
Issatchenkia	0	0	0	0	0	0	0	0	0	0	0	0	0	0	0	0	0	0	0	0	0	0	0	0	0	0	0	0	0	0	0	0	0	0	0	0	0	0	0	0	0	5.97943e-05	0	0	0	0	0	1.27222e-06	0
Lophodermium	0	0	0	0	0	0	0	0	0	0	0	0	0	3.95914e-05	0	0	0	0	0	0	0	0	0	0	0	0	0	0	0	0	0	0	0	0	0	0	0	0	0	0	0	0	0	0	0	0	0	8.42371e-07	1.79961e-06
Cyberlindnera	0	0	0	0	0	0	0	0	0	0	3.18857e-05	0	0	0	0	0	0	0	0	0	0	0	0	0	0	0	0	0	0	0	0	0	0	0	0	0	0	0	0	0	0	0	0	0	0	0	0	6.7842e-07	1.44935e-06
Sterigmatomyces	0	0	0	3.15527e-05	0	0	0	0	0	0	0	0	0	0	0	0	0	0	0	0	0	0	0	0	0	0	0	0	0	0	0	0	0	0	0	0	0	0	0	0	0	0	0	0	0	0	0	6.71334e-07	1.43421e-06
Pilatoporus	0	0	0	0	1.86965e-05	0	0	0	0	0	0	0	0	0	0	0	0	0	0	0	0	0	0	0	0	0	0	0	0	0	0	0	0	0	0	0	0	0	0	0	0	0	0	0	0	0	0	3.97797e-07	8.4984e-07
[truncated: 1 more columns]

## Sheet: Frequencies
Detection frequencies of Genera
Status	Cancer	Cancer	Cancer	Cancer	Cancer	Cancer	Cancer	Cancer	Cancer	Cancer	Cancer	Cancer	Cancer	Cancer	Cancer	Cancer	Cancer	Cancer	Cancer	Cancer	Cancer	Cancer	Control	Control	Control	Control	Control	Control	Control	Control	Control	Control	Control	Control	Control	Control	Control	Control	Control	Control	Control	Control	Control	Control	Control	Control	Control	Overall	OSCC
ID	C2	C3	C4	C5	C6	C8	C9	C10	C11	C12	C14	C15	C17	C18	C19	C20	C21	C22	C23	C24	C26	C27	N1	N2	N3	N4	N5	N6	N7	N8	N9	N11	N12	N13	N14	N15	N16	N17	N18	N19	N20	N21	N23	N24	N25	N26	N27
Candida	1	1	1	1	1	1	1	1	1	1	1	1	1	1	1	1	1	1	1	1	1	1	1	1	1	1	1	1	1	1	1	1	1	1	1	1	1	1	1	1	1	1	1	1	1	1	1	1	1
Malassezia	1	1	1	1	1	1	1	1	1	1	1	1	1	1	1	1	1	1	1	1	1	1	1	1	1	1	1	1	1	0	1	1	1	1	1	1	1	1	1	1	1	1	1	1	1	1	1	0.978723	1
Aspergillus	0	1	1	1	1	1	1	1	1	1	1	0	1	1	1	1	1	1	0	0	1	1	1	1	1	1	1	0	1	1	1	1	1	1	1	1	1	1	1	1	1	1	1	0	1	1	0	0.851064	0.818182
Cladosporium	1	1	1	1	1	1	1	1	0	0	1	0	0	1	1	0	1	0	1	1	1	1	1	1	1	1	1	1	1	1	1	1	0	0	1	1	1	0	0	1	1	0	1	1	1	1	0	0.744681	0.727273
Didymella	0	0	0	1	0	0	0	0	0	0	1	1	0	0	1	1	1	0	0	1	0	0	0	0	0	1	0	0	1	1	0	0	0	0	0	0	0	0	0	0	0	0	0	0	0	1	1	0.255319	0.318182
Ophiocordyceps	0	1	0	0	0	0	0	0	0	0	0	0	1	0	0	1	0	0	0	1	0	0	0	1	0	1	0	1	1	0	0	0	0	0	0	0	0	0	0	1	1	0	0	1	0	1	0	0.255319	0.181818
Alternaria	0	0	1	0	0	0	0	0	0	0	1	0	0	0	0	0	0	0	0	0	0	0	1	1	1	0	1	1	0	0	0	1	0	0	0	0	1	0	0	1	0	1	0	0	0	0	1	0.255319	0.0909091
Cryptococcus	0	1	0	1	0	0	0	1	0	0	0	0	1	0	0	0	1	0	0	1	0	1	0	0	0	0	0	0	1	1	0	0	0	0	0	0	0	0	0	0	1	0	0	1	0	0	0	0.234043	0.318182
Hymenochaete	0	1	0	0	0	0	0	0	0	0	0	0	1	0	0	1	0	0	0	0	0	0	1	0	0	1	1	0	0	0	1	0	0	0	0	0	0	0	1	0	0	0	0	1	1	0	1	0.234043	0.136364
Rhodotorula	1	0	1	0	0	0	0	0	1	0	0	0	0	1	1	0	0	0	0	0	0	0	0	0	0	1	1	0	0	0	0	0	0	0	0	0	1	1	0	0	0	0	0	0	0	0	0	0.191489	0.227273
Penicillium	1	1	0	0	1	0	0	0	1	0	1	0	0	0	0	0	0	0	0	0	0	0	0	0	0	1	0	0	0	0	0	0	0	0	0	1	0	0	0	1	0	0	0	1	0	0	0	0.191489	0.227273
Talaromyces	0	0	0	0	1	0	0	0	0	1	0	0	0	0	0	0	0	1	0	0	0	0	0	0	0	0	1	0	0	0	0	0	1	1	0	0	1	0	0	0	1	0	0	0	0	0	0	0.170213	0.136364
Meyerozyma	0	0	0	0	1	0	0	0	0	0	0	1	0	0	0	0	0	0	0	0	0	1	0	0	0	1	0	0	1	0	1	0	0	0	0	0	1	0	0	0	0	0	0	0	1	0	0	0.170213	0.136364
Botryobasidium	0	0	0	0	0	0	0	1	0	0	0	0	0	1	1	0	0	0	0	1	0	0	0	0	0	0	0	0	1	0	0	0	0	0	0	0	0	0	0	1	1	0	0	0	0	1	0	0.170213	0.181818
Sarcinomyces	0	0	0	0	0	0	0	0	0	0	0	0	1	0	0	0	1	0	1	0	1	0	0	0	0	1	0	1	0	0	1	0	0	0	0	0	0	0	0	0	0	0	0	0	0	0	0	0.148936	0.181818
Peniophora	0	0	0	0	0	0	1	0	0	0	0	0	1	0	0	0	0	0	0	0	1	0	0	0	0	1	0	0	0	0	0	0	0	0	1	0	0	0	0	0	1	0	0	0	0	1	0	0.148936	0.136364
Gibberella	0	1	0	0	0	0	0	1	1	0	1	0	1	0	0	0	0	1	0	0	0	0	0	0	0	0	0	0	0	0	0	0	0	0	0	0	0	1	0	0	0	0	0	0	0	0	0	0.148936	0.272727
Saccharomyces	1	1	0	1	0	0	0	0	0	0	0	0	0	1	1	0	0	0	0	0	0	0	0	0	0	0	0	0	0	0	0	0	0	0	0	0	0	0	1	1	0	0	0	0	0	0	0	0.148936	0.227273
Ochrocladosporium	0	0	0	0	0	0	0	0	0	0	1	0	1	0	0	1	0	1	0	0	0	0	0	0	0	0	0	0	1	0	1	0	0	0	0	0	0	0	0	0	0	0	0	0	0	0	1	0.148936	0.181818
Hanseniaspora	0	0	0	0	0	0	1	0	0	0	0	0	0	0	0	0	0	0	0	0	0	0	0	0	0	0	0	0	0	0	1	1	0	0	0	0	0	1	0	0	0	0	1	0	0	1	0	0.12766	0.0454545
Aureobasidium	0	0	0	1	0	0	0	0	0	0	0	0	1	0	0	0	0	0	1	0	1	0	0	0	0	1	0	0	1	0	0	0	0	0	0	0	0	0	0	0	0	0	0	0	0	0	0	0.12766	0.181818
Coniosporium	0	0	0	0	0	0	0	0	1	0	0	0	0	0	0	0	0	0	0	0	1	0	1	0	1	1	0	0	0	0	0	0	1	0	0	0	0	0	0	0	0	0	0	0	0	0	0	0.12766	0.0909091
Trichoderma	0	0	0	0	0	0	0	0	0	0	0	0	0	0	0	0	0	0	0	1	0	0	1	0	0	1	0	0	0	0	1	0	0	0	0	0	0	0	0	1	0	0	0	1	0	0	0	0.12766	0.0454545
Trametes	0	0	0	0	0	0	0	0	0	0	0	0	0	0	0	0	0	0	0	0	0	0	0	0	0	1	0	0	0	0	1	0	0	0	1	1	1	0	0	0	0	0	0	0	0	0	0	0.106383	0
Kodamaea	0	0	0	0	0	0	1	0	0	0	0	0	0	0	0	0	0	0	0	1	0	1	0	0	0	0	0	0	0	0	0	0	0	0	0	0	0	0	1	1	0	0	0	0	0	0	0	0.106383	0.136364
Eupenidiella	0	1	0	1	0	0	0	0	0	0	0	0	0	0	0	0	0	0	0	1	0	0	1	0	0	0	0	0	0	0	0	0	0	1	0	0	0	0	0	0	0	0	0	0	0	0	0	0.106383	0.136364
Sporobolomyces	0	1	0	0	0	1	0	1	0	0	0	0	0	0	0	0	0	0	0	0	0	0	0	0	0	1	0	0	0	0	0	0	0	0	0	0	1	0	0	0	0	0	0	0	0	0	0	0.106383	0.136364
Hannaella	0	0	1	1	0	1	0	1	0	0	0	0	0	0	0	0	0	0	0	0	0	0	0	0	0	0	0	0	0	0	0	0	0	0	0	0	0	0	0	0	0	0	0	0	0	0	0	0.0851064	0.181818
multigenus	0	0	0	0	0	0	0	0	0	0	0	0	0	0	0	0	0	0	0	0	0	0	1	0	0	0	0	1	0	1	0	0	0	0	0	0	0	0	0	0	0	0	0	0	0	1	0	0.0851064	0
Debaryomyces	0	0	0	0	0	0	1	0	0	0	0	0	0	0	0	0	0	0	0	0	0	0	0	0	0	0	0	0	0	0	1	0	0	1	0	0	0	0	0	0	0	0	0	1	0	0	0	0.0851064	0.0454545
Curvularia	0	0	0	0	0	0	0	0	0	0	1	0	0	0	0	0	0	0	0	0	0	0	0	0	0	0	0	0	0	0	1	0	0	0	1	0	0	0	0	1	0	0	0	0	0	0	0	0.0851064	0.0454545
Sistotrema	0	1	0	0	0	0	0	0	1	0	0	0	0	0	0	0	0	0	0	0	0	0	0	0	0	0	0	0	0	0	0	0	0	1	0	0	0	0	0	0	0	0	0	1	0	0	0	0.0851064	0.0909091
Uwebraunia	0	0	0	0	0	0	0	0	0	0	1	0	0	0	0	0	0	1	0	0	0	0	1	0	0	0	0	0	0	0	1	0	0	0	0	0	0	0	0	0	0	0	0	0	0	0	0	0.0851064	0.0909091
Neophysalospora	0	0	0	0	0	0	0	0	0	0	0	0	0	0	0	0	0	0	0	0	0	0	0	0	0	1	0	0	0	0	0	0	0	1	0	0	0	0	0	0	0	0	1	0	1	0	0	0.0851064	0
Pseudorobillarda	0	0	0	0	0	0	0	0	0	0	0	0	0	0	0	0	0	0	0	0	0	0	0	1	1	1	0	0	0	0	0	0	0	0	0	0	0	0	0	0	0	0	0	0	0	0	0	0.0638298	0
Eremascus	0	0	0	0	0	0	0	0	0	0	0	0	0	0	0	0	0	0	0	0	0	0	0	0	0	0	0	0	0	0	1	0	0	0	0	0	0	1	0	0	0	1	0	0	0	0	0	0.0638298	0
Skeletocutis	0	0	1	0	0	0	0	0	0	1	0	0	0	0	0	0	0	0	0	0	0	0	0	1	0	0	0	0	0	0	0	0	0	0	0	0	0	0	0	0	0	0	0	0	0	0	0	0.0638298	0.0909091
Mycoacia	0	0	0	0	0	0	0	1	0	0	0	0	0	0	0	0	0	0	0	0	0	0	0	0	0	0	0	0	0	0	0	0	0	0	0	0	0	0	0	0	1	1	0	0	0	0	0	0.0638298	0.0454545
Pseudoseptoria	0	1	0	0	0	0	0	0	0	0	0	0	0	0	0	0	0	0	0	0	0	0	0	0	0	1	0	0	0	0	0	0	0	0	0	0	0	0	0	0	0	0	0	0	1	0	0	0.0638298	0.0454545
Toxicocladosporium	0	0	0	0	0	0	1	0	0	0	0	0	0	0	0	1	0	0	0	0	0	1	0	0	0	0	0	0	0	0	0	0	0	0	0	0	0	0	0	0	0	0	0	0	0	0	0	0.0638298	0.136364
Cordana	0	0	0	0	0	0	0	0	0	0	0	0	0	0	0	0	0	0	0	0	0	0	0	0	0	0	0	0	0	1	0	0	0	0	1	0	0	0	0	1	0	0	0	0	0	0	0	0.0638298	0
Coniochaeta	0	0	0	0	0	0	0	0	0	0	0	0	0	0	0	0	0	0	0	0	0	0	0	0	0	1	0	0	0	0	1	0	0	0	0	0	0	0	0	1	0	0	0	0	0	0	0	0.0638298	0
Acremonium	0	0	0	1	0	0	0	0	0	0	0	0	0	0	0	0	0	0	0	0	0	0	0	0	0	0	0	0	0	0	0	0	0	1	0	0	1	0	0	0	0	0	0	0	0	0	0	0.0638298	0.0454545
Periconia	0	0	0	0	1	0	0	0	0	0	0	0	0	0	0	0	0	0	0	0	0	0	0	0	0	1	0	0	1	0	0	0	0	0	0	0	0	0	0	0	0	0	0	0	0	0	0	0.0638298	0.0454545
Gaeumannomyces	0	0	0	0	0	0	0	0	0	0	0	0	0	0	0	0	0	0	0	0	0	0	0	0	0	0	0	0	0	0	0	0	0	1	0	1	0	0	0	0	0	0	0	1	0	0	0	0.0638298	0
Strelitziana	0	0	0	0	0	0	0	0	0	0	0	0	0	0	0	0	0	0	0	0	1	0	0	0	0	1	0	0	0	0	0	0	0	0	0	0	0	0	0	0	0	0	0	1	0	0	0	0.0638298	0.0454545
Fusarium	0	0	0	0	0	0	0	0	0	0	1	0	0	0	0	0	0	0	0	0	0	0	0	0	0	0	0	0	0	0	0	0	0	0	0	1	0	0	1	0	0	0	0	0	0	0	0	0.0638298	0.0454545
Ophiostoma	0	0	0	0	0	0	0	0	0	0	0	0	0	0	0	0	0	0	0	0	0	0	0	0	0	1	0	0	0	0	0	0	0	0	0	0	0	0	0	0	0	0	0	1	1	0	0	0.0638298	0
Pestalotiopsis	0	0	0	1	0	0	0	0	0	0	0	0	0	0	0	0	0	0	0	0	0	0	0	0	0	1	0	0	0	0	0	0	0	0	1	0	0	0	0	0	0	0	0	0	0	0	0	0.0638298	0.0454545
Ophiosphaerella	0	0	0	1	0	0	0	0	0	0	0	0	0	0	0	0	0	1	0	0	0	0	1	0	0	0	0	0	0	0	0	0	0	0	0	0	0	0	0	0	0	0	0	0	0	0	0	0.0638298	0.0909091
Xenocamarosporium	0	0	0	0	0	0	0	1	1	0	0	0	0	0	0	0	0	0	0	0	0	0	0	0	0	0	0	0	0	0	0	0	0	0	0	0	0	0	0	0	0	0	0	0	0	0	0	0.0425532	0.0909091
Sporidiobolus	0	1	0	0	0	0	0	0	1	0	0	0	0	0	0	0	0	0	0	0	0	0	0	0	0	0	0	0	0	0	0	0	0	0	0	0	0	0	0	0	0	0	0	0	0	0	0	0.0425532	0.0909091
Xenasma	0	0	0	0	0	0	0	0	0	0	0	0	0	0	0	0	0	0	0	0	0	0	0	1	0	0	0	0	0	1	0	0	0	0	0	0	0	0	0	0	0	0	0	0	0	0	0	0.0425532	0
Davidsoniella	0	0	0	0	1	0	0	0	0	1	0	0	0	0	0	0	0	0	0	0	0	0	0	0	0	0	0	0	0	0	0	0	0	0	0	0	0	0	0	0	0	0	0	0	0	0	0	0.0425532	0.0909091
Sympodiomycopsis	0	0	0	0	0	0	0	0	0	0	0	0	0	0	0	1	0	0	0	0	0	0	0	0	1	0	0	0	0	0	0	0	0	0	0	0	0	0	0	0	0	0	0	0	0	0	0	0.0425532	0.0454545
Zygophiala	0	0	0	0	0	0	0	0	0	0	0	0	0	0	0	0	0	0	0	0	0	0	0	0	0	0	1	0	0	0	0	0	1	0	0	0	0	0	0	0	0	0	0	0	0	0	0	0.0425532	0
Phanerochaete	0	0	0	0	0	0	0	0	0	0	0	0	0	0	0	0	0	0	0	0	0	0	0	0	0	1	0	0	0	0	0	0	0	0	0	0	0	0	0	0	0	0	0	0	1	0	0	0.0425532	0
Neodevriesia	0	0	0	0	0	0	0	0	0	0	0	0	0	0	0	0	0	0	0	0	0	0	0	0	0	0	1	0	0	0	0	0	0	0	0	0	0	0	0	1	0	0	0	0	0	0	0	0.0425532	0
Phaeococcomyces	0	0	0	1	0	0	0	0	0	0	0	0	0	0	0	0	0	0	0	0	0	0	0	0	0	0	0	0	0	0	0	0	0	0	0	0	0	0	0	0	0	0	0	0	1	0	0	0.0425532	0.0454545
Phaeothecoidea	0	1	0	0	0	0	0	0	0	0	0	0	0	0	0	0	0	0	0	0	0	0	0	0	0	0	0	0	0	0	0	0	0	0	0	0	0	0	0	0	0	0	0	0	1	0	0	0.0425532	0.0454545
Phlebia	0	0	0	0	0	0	0	0	1	0	0	0	0	0	0	0	0	0	0	0	0	0	0	0	0	0	0	0	0	0	0	0	0	1	0	0	0	0	0	0	0	0	0	0	0	0	0	0.0425532	0.0454545
Incertomyces	0	0	0	0	0	0	0	0	0	0	0	0	0	0	0	0	0	1	0	0	0	0	0	0	0	0	0	0	0	0	0	0	0	0	1	0	0	0	0	0	0	0	0	0	0	0	0	0.0425532	0.0454545
Lasiodiplodia	0	0	0	0	0	0	1	0	0	0	0	0	0	0	0	0	0	0	0	0	0	1	0	0	0	0	0	0	0	0	0	0	0	0	0	0	0	0	0	0	0	0	0	0	0	0	0	0.0425532	0.0909091
Wallemia	0	1	0	0	0	0	0	0	0	0	0	0	0	0	0	0	0	0	0	0	0	0	0	0	0	0	0	0	0	0	0	0	0	0	0	0	0	0	0	0	1	0	0	0	0	0	0	0.0425532	0.0454545
Xenopenidiella	0	0	0	0	0	0	0	0	0	0	0	0	0	0	0	0	0	0	0	0	0	1	0	0	0	0	0	1	0	0	0	0	0	0	0	0	0	0	0	0	0	0	0	0	0	0	0	0.0425532	0.0454545
Rectipilus	0	0	0	0	0	0	0	0	0	0	0	0	0	0	0	0	0	0	0	0	0	0	0	0	0	1	0	0	0	1	0	0	0	0	0	0	0	0	0	0	0	0	0	0	0	0	0	0.0425532	0
Diatrype	0	0	0	1	0	0	0	0	0	0	0	0	0	0	0	0	0	0	0	0	0	0	0	0	0	0	0	0	0	0	0	0	0	0	0	0	0	0	0	0	0	0	0	0	0	0	1	0.0425532	0.0454545
Fuscoporia	0	0	0	0	0	0	0	0	0	0	0	0	0	0	0	0	0	0	0	0	0	0	0	0	0	1	0	0	0	0	1	0	0	0	0	0	0	0	0	0	0	0	0	0	0	0	0	0.0425532	0
Leptospora	0	0	0	0	0	0	0	0	0	0	1	0	0	0	0	0	0	1	0	0	0	0	0	0	0	0	0	0	0	0	0	0	0	0	0	0	0	0	0	0	0	0	0	0	0	0	0	0.0425532	0.0909091
Nigrospora	0	0	0	0	0	0	0	0	0	0	1	0	0	0	0	0	0	1	0	0	0	0	0	0	0	0	0	0	0	0	0	0	0	0	0	0	0	0	0	0	0	0	0	0	0	0	0	0.0425532	0.0909091
Microdochium	0	0	0	0	0	0	0	0	0	0	1	0	0	0	0	0	0	1	0	0	0	0	0	0	0	0	0	0	0	0	0	0	0	0	0	0	0	0	0	0	0	0	0	0	0	0	0	0.0425532	0.0909091
Hyphodontia	0	0	0	0	0	0	0	0	0	0	0	0	1	0	0	0	0	0	0	0	0	0	0	0	0	1	0	0	0	0	0	0	0	0	0	0	0	0	0	0	0	0	0	0	0	0	0	0.0425532	0.0454545
Stagonosporopsis	0	0	0	0	0	0	0	0	0	0	0	0	0	0	0	1	0	0	0	0	0	0	0	0	0	0	0	0	0	0	0	0	0	0	0	0	0	0	0	0	0	0	0	0	0	1	0	0.0425532	0.0454545
Mycosphaerella	0	0	1	0	0	0	0	0	0	0	1	0	0	0	0	0	0	0	0	0	0	0	0	0	0	0	0	0	0	0	0	0	0	0	0	0	0	0	0	0	0	0	0	0	0	0	0	0.0425532	0.0909091
Exidia	0	0	0	0	0	0	1	0	0	0	0	0	0	0	0	0	0	0	0	0	0	0	0	0	0	0	0	0	0	0	0	0	0	0	0	0	0	0	0	0	0	0	0	0	0	0	0	0.0212766	0.0454545
Colletotrichum	0	0	0	0	0	0	0	0	0	0	0	0	0	0	0	0	0	0	0	0	0	0	0	0	0	0	0	0	0	0	0	0	0	0	0	0	0	0	0	1	0	0	0	0	0	0	0	0.0212766	0
Gymnopus	0	0	0	0	0	0	0	0	0	0	0	0	0	0	0	0	0	0	0	0	0	0	0	0	0	0	0	0	0	1	0	0	0	0	0	0	0	0	0	0	0	0	0	0	0	0	0	0.0212766	0
Campanella	0	1	0	0	0	0	0	0	0	0	0	0	0	0	0	0	0	0	0	0	0	0	0	0	0	0	0	0	0	0	0	0	0	0	0	0	0	0	0	0	0	0	0	0	0	0	0	0.0212766	0.0454545
Rhizochaete	0	0	0	0	0	0	0	0	0	1	0	0	0	0	0	0	0	0	0	0	0	0	0	0	0	0	0	0	0	0	0	0	0	0	0	0	0	0	0	0	0	0	0	0	0	0	0	0.0212766	0.0454545
Mycena	0	0	0	0	0	0	0	0	0	0	0	0	0	0	0	0	0	0	0	0	0	0	0	0	0	0	0	0	0	0	1	0	0	0	0	0	0	0	0	0	0	0	0	0	0	0	0	0.0212766	0
Xylographa	0	0	0	0	0	0	0	0	0	0	0	0	0	0	0	0	0	0	0	0	0	0	0	0	0	0	0	1	0	0	0	0	0	0	0	0	0	0	0	0	0	0	0	0	0	0	0	0.0212766	0
Cystidiodontia	0	0	0	0	0	0	0	0	0	0	0	0	0	0	0	0	0	0	0	0	0	0	0	0	0	0	0	0	1	0	0	0	0	0	0	0	0	0	0	0	0	0	0	0	0	0	0	0.0212766	0
Amylosporus	0	0	0	0	0	0	0	0	1	0	0	0	0	0	0	0	0	0	0	0	0	0	0	0	0	0	0	0	0	0	0	0	0	0	0	0	0	0	0	0	0	0	0	0	0	0	0	0.0212766	0.0454545
Neosetophoma	0	0	0	0	0	0	0	0	0	0	0	0	0	0	0	0	0	0	0	0	0	0	0	0	0	0	0	0	0	0	0	0	0	0	0	1	0	0	0	0	0	0	0	0	0	0	0	0.0212766	0
Phaeosphaeriopsis	0	0	0	0	0	0	0	0	0	0	0	0	0	0	0	0	0	0	0	0	0	0	0	0	0	0	0	1	0	0	0	0	0	0	0	0	0	0	0	0	0	0	0	0	0	0	0	0.0212766	0
Sidera	1	0	0	0	0	0	0	0	0	0	0	0	0	0	0	0	0	0	0	0	0	0	0	0	0	0	0	0	0	0	0	0	0	0	0	0	0	0	0	0	0	0	0	0	0	0	0	0.0212766	0.0454545
Xanthoporia	0	0	0	0	0	0	0	1	0	0	0	0	0	0	0	0	0	0	0	0	0	0	0	0	0	0	0	0	0	0	0	0	0	0	0	0	0	0	0	0	0	0	0	0	0	0	0	0.0212766	0.0454545
Comoclathris	0	0	0	0	0	0	0	0	0	0	0	0	0	0	0	0	0	0	0	0	0	0	0	0	0	0	0	0	0	0	0	0	0	0	0	0	0	0	0	0	1	0	0	0	0	0	0	0.0212766	0
Phyllotopsis	0	0	0	0	0	0	0	0	0	0	0	0	0	0	0	0	0	0	0	0	0	0	0	0	0	0	0	0	0	0	0	0	0	1	0	0	0	0	0	0	0	0	0	0	0	0	0	0.0212766	0
Setophaeosphaeria	0	0	0	0	0	0	0	0	0	0	0	0	0	0	0	0	0	0	0	0	0	0	0	0	0	0	0	0	1	0	0	0	0	0	0	0	0	0	0	0	0	0	0	0	0	0	0	0.0212766	0
Vamsapriya	0	0	0	0	0	0	0	0	0	0	0	0	0	0	0	0	0	0	0	0	0	0	0	0	0	0	1	0	0	0	0	0	0	0	0	0	0	0	0	0	0	0	0	0	0	0	0	0.0212766	0
Dioszegia	0	0	0	0	0	0	0	1	0	0	0	0	0	0	0	0	0	0	0	0	0	0	0	0	0	0	0	0	0	0	0	0	0	0	0	0	0	0	0	0	0	0	0	0	0	0	0	0.0212766	0.0454545
Ilyonectria	0	0	0	0	0	0	0	0	0	0	0	0	0	0	0	0	0	0	0	0	0	0	0	0	0	0	1	0	0	0	0	0	0	0	0	0	0	0	0	0	0	0	0	0	0	0	0	0.0212766	0
Gloeodontia	0	0	0	0	0	0	0	0	1	0	0	0	0	0	0	0	0	0	0	0	0	0	0	0	0	0	0	0	0	0	0	0	0	0	0	0	0	0	0	0	0	0	0	0	0	0	0	0.0212766	0.0454545
Geastrumia	0	0	0	0	0	0	0	0	0	0	0	0	0	0	0	0	0	0	0	0	0	0	0	0	0	0	0	0	0	0	0	0	0	0	0	0	0	0	0	0	1	0	0	0	0	0	0	0.0212766	0
Brevicellicium	0	0	0	0	0	0	0	0	0	0	0	0	0	0	0	0	0	0	0	0	0	0	0	0	0	0	1	0	0	0	0	0	0	0	0	0	0	0	0	0	0	0	0	0	0	0	0	0.0212766	0
Tubeufia	0	0	0	0	0	0	0	0	0	0	0	0	0	0	0	0	0	0	0	0	0	0	0	0	0	0	0	0	0	0	0	0	0	0	0	0	0	0	0	0	1	0	0	0	0	0	0	0.0212766	0
Hydnopolyporus	0	0	0	0	1	0	0	0	0	0	0	0	0	0	0	0	0	0	0	0	0	0	0	0	0	0	0	0	0	0	0	0	0	0	0	0	0	0	0	0	0	0	0	0	0	0	0	0.0212766	0.0454545
Clavulinopsis	0	0	0	0	0	0	0	0	0	0	0	0	0	0	0	0	0	0	0	0	0	0	0	0	0	0	0	0	0	0	0	0	0	0	0	0	0	0	0	0	1	0	0	0	0	0	0	0.0212766	0
Passalora	0	0	0	0	0	0	0	0	0	0	0	0	0	0	0	0	0	0	0	0	0	0	0	0	0	0	0	0	0	0	0	0	0	0	1	0	0	0	0	0	0	0	0	0	0	0	0	0.0212766	0
Tremella	0	0	0	0	0	0	0	0	0	0	0	0	0	0	0	0	0	0	0	0	0	0	0	0	0	0	0	0	0	0	0	0	0	0	0	0	0	0	0	0	1	0	0	0	0	0	0	0.0212766	0
Exophiala	0	0	0	0	0	0	0	0	0	0	0	0	0	0	0	0	0	0	0	0	0	0	0	0	0	0	0	0	0	0	0	0	0	0	0	0	0	0	0	0	1	0	0	0	0	0	0	0.0212766	0
Melnikomyces	0	0	0	0	0	0	0	0	0	0	0	0	0	0	0	0	0	0	0	0	0	0	0	0	0	0	0	0	0	0	0	0	0	0	0	0	0	0	1	0	0	0	0	0	0	0	0	0.0212766	0
multigenus	0	0	0	0	0	0	0	0	0	0	0	0	0	0	0	0	0	0	0	0	0	0	0	0	0	0	0	0	0	0	0	0	0	0	0	0	0	0	0	0	0	1	0	0	0	0	0	0.0212766	0
Darksidea	0	0	0	0	0	0	0	0	1	0	0	0	0	0	0	0	0	0	0	0	0	0	0	0	0	0	0	0	0	0	0	0	0	0	0	0	0	0	0	0	0	0	0	0	0	0	0	0.0212766	0.0454545
Cyphellophora	0	0	0	0	0	0	0	0	0	0	0	0	0	0	0	0	0	0	0	0	0	0	0	0	0	0	0	0	0	0	0	0	0	0	0	0	0	0	0	0	0	1	0	0	0	0	0	0.0212766	0
Hyphopichia	0	0	0	0	0	0	0	0	0	0	0	0	0	0	0	0	0	0	0	0	0	0	0	0	0	0	0	0	0	0	0	0	0	0	0	0	0	0	1	0	0	0	0	0	0	0	0	0.0212766	0
Marasmius	0	0	0	0	0	0	0	0	0	0	0	0	1	0	0	0	0	0	0	0	0	0	0	0	0	0	0	0	0	0	0	0	0	0	0	0	0	0	0	0	0	0	0	0	0	0	0	0.0212766	0.0454545
Ramichloridium	0	0	0	0	0	0	0	0	0	0	0	0	0	0	0	0	0	0	0	0	0	0	0	0	0	1	0	0	0	0	0	0	0	0	0	0	0	0	0	0	0	0	0	0	0	0	0	0.0212766	0
Quambalaria	0	0	0	0	0	0	0	0	0	0	0	0	0	0	0	1	0	0	0	0	0	0	0	0	0	0	0	0	0	0	0	0	0	0	0	0	0	0	0	0	0	0	0	0	0	0	0	0.0212766	0.0454545
Chaetomium	0	0	0	0	0	0	0	0	0	0	0	0	0	0	0	0	0	0	0	0	0	0	0	0	0	0	0	0	0	0	0	0	0	0	1	0	0	0	0	0	0	0	0	0	0	0	0	0.0212766	0
Cylindrobasidium	0	0	0	0	0	0	0	0	0	0	0	0	0	0	0	0	0	0	0	0	0	0	0	0	0	1	0	0	0	0	0	0	0	0	0	0	0	0	0	0	0	0	0	0	0	0	0	0.0212766	0
Stachybotrys	0	0	0	0	0	0	0	0	0	0	0	0	0	0	0	0	0	0	0	0	0	0	0	0	0	0	0	0	0	0	1	0	0	0	0	0	0	0	0	0	0	0	0	0	0	0	0	0.0212766	0
Cytospora	0	0	0	0	0	0	0	0	0	0	0	0	0	0	0	0	0	0	0	0	0	0	0	0	0	1	0	0	0	0	0	0	0	0	0	0	0	0	0	0	0	0	0	0	0	0	0	0.0212766	0
multigenus	0	0	0	0	0	0	0	0	0	0	0	0	0	0	0	0	0	0	0	0	0	0	0	0	0	0	0	0	0	0	0	0	0	0	0	0	0	0	0	1	0	0	0	0	0	0	0	0.0212766	0
Acanthostigma	0	0	0	0	0	0	0	0	0	0	0	0	0	0	0	0	0	0	0	0	0	0	0	0	0	0	0	0	0	0	0	0	0	0	0	0	1	0	0	0	0	0	0	0	0	0	0	0.0212766	0
Botrytis	0	0	0	0	0	0	0	0	0	0	0	0	0	0	0	0	0	0	0	0	0	0	0	0	0	1	0	0	0	0	0	0	0	0	0	0	0	0	0	0	0	0	0	0	0	0	0	0.0212766	0
Basidiodendron	0	0	0	0	0	0	0	0	0	0	0	0	0	0	0	0	0	0	0	0	0	0	0	0	0	1	0	0	0	0	0	0	0	0	0	0	0	0	0	0	0	0	0	0	0	0	0	0.0212766	0
Podosphaera	0	0	0	0	0	0	0	0	0	0	0	0	0	0	0	0	0	0	0	0	0	0	0	0	0	0	0	0	0	0	0	0	0	0	0	0	0	1	0	0	0	0	0	0	0	0	0	0.0212766	0
Microascus	0	0	0	0	0	0	0	0	0	0	0	0	0	0	0	0	0	0	0	0	0	0	0	0	0	1	0	0	0	0	0	0	0	0	0	0	0	0	0	0	0	0	0	0	0	0	0	0.0212766	0
Clavispora	0	0	0	0	0	0	0	0	0	0	0	0	0	0	0	0	0	0	0	0	0	0	0	0	0	1	0	0	0	0	0	0	0	0	0	0	0	0	0	0	0	0	0	0	0	0	0	0.0212766	0
Phaeocryptopus	0	0	0	0	0	0	0	0	0	0	0	0	0	0	0	0	0	0	0	0	0	0	0	0	0	0	0	0	0	0	1	0	0	0	0	0	0	0	0	0	0	0	0	0	0	0	0	0.0212766	0
Amyloxenasma	0	0	0	0	0	0	0	0	0	0	0	0	0	0	0	0	0	0	0	0	0	0	0	0	0	0	0	0	0	0	0	0	0	1	0	0	0	0	0	0	0	0	0	0	0	0	0	0.0212766	0
Piloderma	0	0	0	0	0	0	0	0	0	0	0	0	0	0	0	0	0	0	0	0	0	0	0	0	0	0	0	0	0	0	0	0	1	0	0	0	0	0	0	0	0	0	0	0	0	0	0	0.0212766	0
Sarocladium	0	0	0	0	0	0	0	0	0	0	0	0	0	0	0	0	0	0	0	0	0	0	0	0	0	0	0	0	0	0	0	0	0	0	0	0	1	0	0	0	0	0	0	0	0	0	0	0.0212766	0
Celerioriella	0	0	0	0	0	0	0	0	0	0	0	0	0	0	0	0	0	0	0	0	0	0	0	0	0	0	0	0	0	0	1	0	0	0	0	0	0	0	0	0	0	0	0	0	0	0	0	0.0212766	0
multigenus	0	0	0	0	0	0	0	0	0	0	0	0	0	0	0	0	0	0	0	0	0	0	0	0	0	0	0	0	0	0	1	0	0	0	0	0	0	0	0	0	0	0	0	0	0	0	0	0.0212766	0
Antrodiella	0	0	0	0	0	0	0	0	0	0	0	0	0	0	0	0	0	0	0	0	0	0	0	0	0	1	0	0	0	0	0	0	0	0	0	0	0	0	0	0	0	0	0	0	0	0	0	0.0212766	0
Pseudochaete	0	0	0	0	0	0	0	1	0	0	0	0	0	0	0	0	0	0	0	0	0	0	0	0	0	0	0	0	0	0	0	0	0	0	0	0	0	0	0	0	0	0	0	0	0	0	0	0.0212766	0.0454545
Rhodosporidium	0	0	0	0	0	0	0	0	0	0	0	0	0	0	0	0	0	0	0	0	0	0	0	0	0	0	0	0	0	0	1	0	0	0	0	0	0	0	0	0	0	0	0	0	0	0	0	0.0212766	0
Pertusaria	0	0	0	0	0	0	0	0	0	0	0	0	0	0	0	0	0	0	0	0	0	0	0	0	0	0	0	0	0	0	0	0	0	0	0	0	0	0	0	1	0	0	0	0	0	0	0	0.0212766	0
Ceriporia	0	0	0	0	1	0	0	0	0	0	0	0	0	0	0	0	0	0	0	0	0	0	0	0	0	0	0	0	0	0	0	0	0	0	0	0	0	0	0	0	0	0	0	0	0	0	0	0.0212766	0.0454545
Lodderomyces	0	0	0	0	0	0	0	0	0	0	0	0	0	0	0	0	0	0	0	0	0	0	0	0	0	1	0	0	0	0	0	0	0	0	0	0	0	0	0	0	0	0	0	0	0	0	0	0.0212766	0
Phoma	0	0	0	0	0	0	0	0	0	0	0	0	0	0	0	0	0	0	0	0	0	0	0	0	0	0	0	0	0	1	0	0	0	0	0	0	0	0	0	0	0	0	0	0	0	0	0	0.0212766	0
Resinicium	0	0	0	0	0	0	0	0	0	0	0	0	0	0	0	0	0	0	0	0	0	0	0	0	0	0	0	0	0	0	0	0	0	0	0	0	0	0	0	1	0	0	0	0	0	0	0	0.0212766	0
Cystocoleus	0	0	0	0	0	0	0	0	0	0	0	0	0	0	0	0	0	1	0	0	0	0	0	0	0	0	0	0	0	0	0	0	0	0	0	0	0	0	0	0	0	0	0	0	0	0	0	0.0212766	0.0454545
Verrucoconiothyrium	0	0	0	0	0	0	0	0	0	0	0	0	0	0	0	0	0	0	0	0	0	0	0	0	0	0	0	0	1	0	0	0	0	0	0	0	0	0	0	0	0	0	0	0	0	0	0	0.0212766	0
Rhinocladiella	0	0	0	0	0	0	0	0	0	0	0	0	0	0	0	0	0	0	0	0	0	0	0	0	0	0	0	0	0	0	0	0	0	0	0	0	0	0	0	0	1	0	0	0	0	0	0	0.0212766	0
Omnidemptus	0	0	0	0	0	0	0	0	0	0	0	0	0	0	0	0	0	0	0	0	0	0	0	0	0	0	0	0	0	0	0	0	0	1	0	0	0	0	0	0	0	0	0	0	0	0	0	0.0212766	0
Pichia	0	0	0	0	0	0	0	0	0	0	0	0	0	0	0	0	0	0	0	1	0	0	0	0	0	0	0	0	0	0	0	0	0	0	0	0	0	0	0	0	0	0	0	0	0	0	0	0.0212766	0.0454545
Myrmecridium	0	0	0	0	0	0	0	0	0	0	0	0	0	0	0	0	1	0	0	0	0	0	0	0	0	0	0	0	0	0	0	0	0	0	0	0	0	0	0	0	0	0	0	0	0	0	0	0.0212766	0.0454545
Cadophora	0	0	0	0	0	0	0	0	0	0	0	0	0	0	0	0	0	0	0	1	0	0	0	0	0	0	0	0	0	0	0	0	0	0	0	0	0	0	0	0	0	0	0	0	0	0	0	0.0212766	0.0454545
Penidiella	0	0	0	0	0	0	0	0	0	0	0	0	0	0	0	0	0	0	0	0	0	1	0	0	0	0	0	0	0	0	0	0	0	0	0	0	0	0	0	0	0	0	0	0	0	0	0	0.0212766	0.0454545
Valsa	0	0	0	0	0	0	0	0	0	0	0	0	0	0	0	0	0	0	0	0	0	0	0	0	0	1	0	0	0	0	0	0	0	0	0	0	0	0	0	0	0	0	0	0	0	0	0	0.0212766	0
Fibrodontia	0	0	0	0	0	0	0	0	0	0	0	0	0	0	0	0	0	0	0	0	0	0	0	0	0	1	0	0	0	0	0	0	0	0	0	0	0	0	0	0	0	0	0	0	0	0	0	0.0212766	0
Devriesia	0	0	0	1	0	0	0	0	0	0	0	0	0	0	0	0	0	0	0	0	0	0	0	0	0	0	0	0	0	0	0	0	0	0	0	0	0	0	0	0	0	0	0	0	0	0	0	0.0212766	0.0454545
Coniothyrium	0	0	0	0	0	0	0	0	0	0	0	0	0	0	0	0	0	0	0	0	0	0	0	0	0	0	0	0	1	0	0	0	0	0	0	0	0	0	0	0	0	0	0	0	0	0	0	0.0212766	0
Pyrenochaeta	0	0	0	0	0	0	0	0	0	0	0	0	0	0	0	0	0	0	0	1	0	0	0	0	0	0	0	0	0	0	0	0	0	0	0	0	0	0	0	0	0	0	0	0	0	0	0	0.0212766	0.0454545
Neofusicoccum	0	0	0	0	0	0	0	0	0	0	0	0	0	0	0	0	0	0	0	0	0	0	0	0	0	1	0	0	0	0	0	0	0	0	0	0	0	0	0	0	0	0	0	0	0	0	0	0.0212766	0
Epicoccum	0	0	0	0	0	0	0	0	0	0	0	0	0	0	0	0	0	0	0	0	0	0	0	0	0	1	0	0	0	0	0	0	0	0	0	0	0	0	0	0	0	0	0	0	0	0	0	0.0212766	0
Xenobotrytis	0	0	0	0	0	0	0	0	0	0	0	0	0	0	0	0	0	0	0	0	0	0	0	0	0	1	0	0	0	0	0	0	0	0	0	0	0	0	0	0	0	0	0	0	0	0	0	0.0212766	0
Stenella	0	0	0	0	0	0	0	0	0	0	1	0	0	0	0	0	0	0	0	0	0	0	0	0	0	0	0	0	0	0	0	0	0	0	0	0	0	0	0	0	0	0	0	0	0	0	0	0.0212766	0.0454545
Suillus	0	0	0	0	0	0	0	0	0	0	0	0	0	0	0	0	0	0	0	1	0	0	0	0	0	0	0	0	0	0	0	0	0	0	0	0	0	0	0	0	0	0	0	0	0	0	0	0.0212766	0.0454545
Ramopenidiella	0	0	0	0	0	0	0	0	0	0	0	0	0	0	0	0	0	0	0	0	0	0	0	0	0	1	0	0	0	0	0	0	0	0	0	0	0	0	0	0	0	0	0	0	0	0	0	0.0212766	0
Marasmiellus	0	1	0	0	0	0	0	0	0	0	0	0	0	0	0	0	0	0	0	0	0	0	0	0	0	0	0	0	0	0	0	0	0	0	0	0	0	0	0	0	0	0	0	0	0	0	0	0.0212766	0.0454545
Phyllosticta	0	0	0	0	0	0	0	0	0	0	1	0	0	0	0	0	0	0	0	0	0	0	0	0	0	0	0	0	0	0	0	0	0	0	0	0	0	0	0	0	0	0	0	0	0	0	0	0.0212766	0.0454545
Knufia	0	0	0	1	0	0	0	0	0	0	0	0	0	0	0	0	0	0	0	0	0	0	0	0	0	0	0	0	0	0	0	0	0	0	0	0	0	0	0	0	0	0	0	0	0	0	0	0.0212766	0.0454545
Issatchenkia	0	0	0	0	0	0	0	0	0	0	0	0	0	0	0	0	0	0	0	0	0	0	0	0	0	0	0	0	0	0	0	0	0	0	0	0	0	0	0	0	0	1	0	0	0	0	0	0.0212766	0
Lophodermium	0	0	0	0	0	0	0	0	0	0	0	0	0	1	0	0	0	0	0	0	0	0	0	0	0	0	0	0	0	0	0	0	0	0	0	0	0	0	0	0	0	0	0	0	0	0	0	0.0212766	0.0454545
Cyberlindnera	0	0	0	0	0	0	0	0	0	0	1	0	0	0	0	0	0	0	0	0	0	0	0	0	0	0	0	0	0	0	0	0	0	0	0	0	0	0	0	0	0	0	0	0	0	0	0	0.0212766	0.0454545
Sterigmatomyces	0	0	0	1	0	0	0	0	0	0	0	0	0	0	0	0	0	0	0	0	0	0	0	0	0	0	0	0	0	0	0	0	0	0	0	0	0	0	0	0	0	0	0	0	0	0	0	0.0212766	0.0454545
Pilatoporus	0	0	0	0	1	0	0	0	0	0	0	0	0	0	0	0	0	0	0	0	0	0	0	0	0	0	0	0	0	0	0	0	0	0	0	0	0	0	0	0	0	0	0	0	0	0	0	0.0212766	0.0454545
# of genera	7	19	9	18	12	6	11	14	14	7	19	4	13	8	8	11	8	13	5	14	9	11	12	9	8	44	13	10	16	11	23	6	7	14	12	9	13	8	9	19	18	9	6	13	12	11	7	162	89
[truncated: 1 more columns]
