# Supplementary material for: A dysbiotic mycobiome dominated by Candida albicans is identified within oral squamous-cell carcinomas
Source: J Oral Microbiol. 2017 Oct 27;9(1):1385369. doi: 10.1080/20002297.2017.1385369 (PMC5678454; doi:10.1080/20002297.2017.1385369)
Supplement: Supplementary_data.zip [file ZJOM_A_1385369_SM1553.zip › ST4. Species abundances and Frequencies.xlsx]

## Sheet: Abundances
Abundances of species
Status	Cancer	Cancer	Cancer	Cancer	Cancer	Cancer	Cancer	Cancer	Cancer	Cancer	Cancer	Cancer	Cancer	Cancer	Cancer	Cancer	Cancer	Cancer	Cancer	Cancer	Cancer	Cancer	Control	Control	Control	Control	Control	Control	Control	Control	Control	Control	Control	Control	Control	Control	Control	Control	Control	Control	Control	Control	Control	Control	Control	Control	Control	Overall	OSCC
ID	C2	C3	C4	C5	C6	C8	C9	C10	C11	C12	C14	C15	C17	C18	C19	C20	C21	C22	C23	C24	C26	C27	N1	N2	N3	N4	N5	N6	N7	N8	N9	N11	N12	N13	N14	N15	N16	N17	N18	N19	N20	N21	N23	N24	N25	N26	N27
Candida albicans	0.334208	0.00640666	0.0194859	0.99044	0.857383	0.997685	0.0656375	0.00015186	0.000251699	0.346326	0.992507	0.999575	0.896346	0.997011	0.987045	0.0580249	0.993861	0.953116	0.0433754	0.994835	0.942044	0.988923	0.115968	0.000683085	0.409726	0.791636	0.000863278	0.00015015	0.019111	0.131805	0.000174338	0.000450907	0.000354736	0.000206932	0.000901799	0.604226	0.983085	0.989108	0.636964	0.270235	0.0317906	5.97943e-05	0.995842	0.211659	0.204662	0.00155815	0.989519	0.443731	0.612029
Malassezia globosa	0	0.0309922	0.0288578	0.000788818	0.0603896	0	0.00229084	0.00022779	0.174176	0.029648	0	0	0.020265	5.93871e-05	0	0.120601	0	0	0.0999606	0	0.000378972	0	0.000722543	0.0355204	0.0414383	0	0.000323729	0.0758759	0.0644111	0	0.0453278	0.517529	0.259785	0.162442	9.49262e-05	0.00389518	0	0.000139639	0.0443842	0.00218755	0.000935016	0	0.000211892	0	0.142078	0.000755465	0	0.0418445	0.0258471
Malassezia restricta	0	0.02883	0	0.00164074	0.0432263	0.000182319	0.00996016	0.198823	0	0.0372077	0.000191314	0.000291909	0.00474865	0.000376118	0.00187932	0.0838137	0.0039232	0.000561482	0	0.000731328	0	0.000240337	0.446893	0.0821499	0.0302387	0	0.064638	0	0.0385051	0	0.0693863	0.0252508	0.0381932	0.109881	0.0635056	0.00613787	0.00211857	0.00148948	0.0158394	0.0787516	0.0169861	0.00532169	0.000529731	0.000990508	0.00300277	0.000424949	0.000217849	0.0322783	0.0189376
Didymella glomerata nov 98.36%	0	0	0	3.15527e-05	0	0	0	0	0	0	3.18857e-05	2.65372e-05	0	0	3.99856e-05	0.311059	4.61553e-05	0	0	4.5708e-05	0	0	0	0	0	0.000387213	0	0	0	0	0	0	0	0	0	0	0	0	0	0	0	0	0	0	0	0.911847	2.42055e-05	0.0260327	0.0141491
Cladosporium sphaerospermum nov 98.32%	0.000178816	0.00840875	0	3.15527e-05	0	1.82319e-05	0.00388446	0.0177297	0	0	9.56572e-05	0	0	1.97957e-05	3.99856e-05	0	0	0	0	0	2.70695e-05	2.18488e-05	0	0	0.0660183	0.000215119	0.154851	5.00501e-05	0.179926	0.234557	0.00549163	0.0291963	0	0	0	0.218484	0.00072826	0	0	0	0.030388	0	0.000211892	0.00037144	0.140577	0	0	0.0232239	0.00138436
Aspergillus penicillioides	0	0.0127332	0.00148464	0.000126211	1.86965e-05	0	0	0.122969	0.00855776	0.034609	6.37714e-05	0	0.00063517	9.89785e-05	7.99712e-05	0.2478	0.000138466	0.000982594	0	0	0.00993449	0.000262186	0	3.59518e-05	0.0934866	0.000559308	0.0840617	0	0	0.00846272	0.00679916	0	0	0.213554	0.0536333	0.0472144	0.000132411	0.000279278	0.010249	0	0.00124669	0.0141713	0.000423785	0	0.023706	0.0136456	0	0.0215352	0.0200225
Cladosporium exasperatum	0	0.00560583	0.124339	0	0	0	0	0	0	0	0.00143486	0	0	0	0.00239914	0	0.000923105	0	0.000197161	0.0017369	2.70695e-05	0.00225043	0.108502	0.0785907	0	0.0409155	0.0437035	5.00501e-05	0	0.137936	0.297856	0	0	0	0.0276235	0	0	0	0	0.000291673	0.000467508	0	0	0.000165085	0.0886606	0.000708249	0	0.0205188	0.00631424
Candida tropicalis	0.00196698	0	0.0028765	0	0	0	0.0271912	0	0	0.203166	0	0	3.02462e-05	0	0	0	0.000369242	0	0	0	0	0.00526557	0	0	0	0	0	0	0	0	0	0	0	0	0	0	0	0	0	0	0	0	2.64866e-05	0.546203	0.10004	0	0	0.0188752	0.0109484
Pseudorobillarda siamensis nov 93.02%	0	0	0	0	0	0	0	0	0	0	0	0	0	0	0	0	0	0	0	0	0	0	0	0.802876	5.89449e-05	4.30237e-05	0	0	0	0	0	0	0	0	0	0	0	0	0	0	0	0	0	0	0	0	0	0.0170846	0
Rhodotorula mucilaginosa	0.54235	0	9.27902e-05	0	0	0	0	0	0.0105714	0	0	0	0	0.000732441	0.0016794	0	0	0	0	0	0	0	0	0	0	0	0.109097	0	0	0	0	0	0	0	0	0	9.93082e-05	0	0	0	0	0	0	0	0	0	0	0.0141409	0.0252466
Ophiocordyceps sinensis	0	0	0	0	0	0	0	0	0	0	0	0	0.000604924	0	0	7.58495e-05	0	0	0	0.000137124	0	0	0	3.59518e-05	0	0.0222002	0	0.512863	0.0998018	0	0	0	0	0	0	0	0	0	0	0	0	0	0	0.0024969	0	0.000330516	0	0.0135861	3.71772e-05
Eremascus albus nov 79.67%	0	0	0	0	0	0	0	0	0	0	0	0	0	0	0	0	0	0	0	0	0	0	0	0	0	0	0	0	0	0	0.116457	0	0	0	0	0	0	4.65463e-05	0	0	0	0.47668	0	0	0	0	0	0.0126209	0
Sarcinomyces crustaceus nov 86.06%	0	0	0	0	0	0	0	0	0	0	0	0	0.036235	0	0	0	4.61553e-05	0	0.406349	0	0.0314006	0	0	0	0	4.30237e-05	0	0.101301	0	0	8.71688e-05	0	0	0	0	0	0	0	0	0	0	0	0	0	0	0	0	0.0122439	0.0215468
Aspergillus tamarii	0	0	0	0	0	0	0	0	0	0	0	0	0	0	0	0	0	0	0	0	0	0	0	0	0	0	0.11719	0	0.0175538	0	0	0.000112727	0.114816	0.0362131	0	0	0	4.65463e-05	0	0	0.206015	0	0	0	0	0	0	0.010467	0
Skeletocutis diluta	0	0	0.460054	0	0	0	0	0	0	5.90598e-05	0	0	0	0	0	0	0	0	0	0	0	0	0	3.59518e-05	0	0	0	0	0	0	0	0	0	0	0	0	0	0	0	0	0	0	0	0	0	0	0	0.0097904	0.0209142
Mycoacia aurea nov 96.78%	0	0	0	0	0	0	0	0	0	0	0	0	0	0	0	0	0	0	0	0	0	0	0	0	0	0	0	0	0	0	0	0	0	0	0	0	0	0	0	0	0.000155836	0.454437	0	0	0	0	0	0.00967218	0
Cladosporium exasperatum nov 97.97%	0	0	0	0	0	0	0	0	0	0	0	0	0	0	0	0	0	0	0.449724	4.5708e-05	0	0	0	0	0	0	0	0	0	0	0	0	0	0	0	0	0	0	0	0	0	0	0	0	0	0	0	0.00956957	0.0204441
Malassezia restricta nov 98.37%	0	0.00200208	0	6.31054e-05	7.47859e-05	0	0.0651394	0	0.0790335	0	0	0	0	0	0	0	0	0	0	9.1416e-05	0	0	0.0352842	0	0	0	0.0116543	0	0.0174122	0	0.00183054	0.0200654	0	0.178789	0.000569557	0.00578376	3.31027e-05	0.000791287	0	0.00102085	0.000155836	0.000179383	0	0	0	0.0173285	2.42055e-05	0.00930483	0.00665474
Trametes hirsuta nov 92.98%	0	0	0	0	0	0	0	0	0	0	0	0	0	0	0	0	0	0	0	0	0	0	0	0	0	0	0	0	0	0	0	0	0	0	0.414733	0.000118036	0	0	0	0	0	0	0	0	0	0	0	0.00882661	0
Talaromyces funiculosus	0	0	0	0	0	0	0	0	0	0	0	0	0	0	0	0	0	0	0	0	0	0	0	0	0	0	0.0760764	0	0	0	0	0	0.151236	0.030419	0	0	0	0	0	0	0.121085	0	0	0	0	0	0	0.00805991	0
Xenocamarosporium acaciae nov 79.68%	0	0	0	0	0	0	0	0.00349279	0.362195	0	0	0	0	0	0	0	0	0	0	0	0	0	0	0	0	0	0	0	0	0	0	0	0	0	0	0	0	0	0	0	0	0	0	0	0	0	0	0.00778059	0.0166222
Malassezia restricta nov 80.65%	0	0	0	0	0	0	0	0	0	0	0	0	0	0	0	0	0	0	0	0	0	0	0	0	0	0	0	0	0	0	0	0.328261	0	0	0	0	0	0	0	0	0	0	0	0	0	0	0	0.00698427	0
Hanseniaspora guilliermondii nov 96.64%	0	0	0	0	0	0	0.318227	0	0	0	0	0	0	0	0	0	0	0	0	0	0	0	0	0	0	0	0	0	0	0	0	0	0	0	0	0	0	0	0	0	0	0	0	0	0	0	0	0.00677079	0.0144649
Malassezia caprae nov 84.69%	0	0	0.0838823	0.00107279	0	0	0	0.0252088	0	0	0	0	0	0	0	0	0.000323087	0	0	0.000594204	0	0	0	0	0.0017094	0.000301166	0.0567605	0	0	0	0.0329498	0.0117236	0.0571125	0.00155199	0	0	0	0	0.0198204	0.0196879	0	0	0	0.000598432	0	0	0	0.00666589	0.00504915
Alternaria alternata	0	0	0	0	0	0	0	0	0	0	0	0	0	0	0	0	0	0	0	0	0	0	0.000120424	3.59518e-05	0.293015	0	0.00021582	5.00501e-05	0	0	0	0.0046218	0	0	0	0	0.0012248	0	0	0	0	0	0	0	0	0	0	0.00636774	0
Candida parapsilosis	0	0	0	0.000126211	7.47859e-05	0	0	0.000569476	0.00553738	0	0	0	0	0	0	0	0	0	0	9.1416e-05	0	0	0	0	0	0.00503377	0	0	0	0	0.0210077	0	0.177486	0	0	0	3.31027e-05	0	0.0150771	0.0678139	0.00249338	0	0	0	0	0	0	0.00628392	0.000290876
Sporidiobolus johnsonii	0	0.287018	0	0	0	0	0	0	0.000251699	0	0	0	0	0	0	0	0	0	0	0	0	0	0	0	0	0	0	0	0	0	0	0	0	0	0	0	0	0	0	0	0	0	0	0	0	0	0	0.00611213	0.0130577
Peniophora laxitexta nov 98.24%	0	0	0	0	0	0	0	0	0	0	0	0	0	0	0	0	0	0	0	0	0	0	0	0	0	0	0	0	0	0	0	0	0	0	0.274906	0	0	0	0	0	0	0	0	0	0	0	0	0.00584907	0
Alternaria infectoria	0	0	0.244502	0	0	0	0	0	0	0	0	0	0	0	0	0	0	0	0	0	0	0	0	0	0	0	0	0	0	0	0	0	0	0	0	0	0	0	0	0	0	0.0105238	0	0	0	0	0.00438119	0.0055193	0.0111137
Gibberella intricans	0	8.00833e-05	0	0	0	0	0	0.193774	0.0553738	0	0.000860914	0	0	0	0	0	0	0.00772038	0	0	0	0	0	0	0	0	0	0	0	0	0	0	0	0	0	0	0	0.000651648	0	0	0	0	0	0	0	0	0	0.00549916	0.0117186
Exidia glandulosa nov 96.14%	0	0	0	0	0	0	0.255578	0	0	0	0	0	0	0	0	0	0	0	0	0	0	0	0	0	0	0	0	0	0	0	0	0	0	0	0	0	0	0	0	0	0	0	0	0	0	0	0	0.00543782	0.0116172
Penicillium toxicarium	0	0.248178	0	0	0.00216879	0	0	0	0	0	0.000191314	0	0	0	0	0	0	0	0	0	0	0	0	0	0	0	0	0	0	0	0	0	0	0	0	0	0	0	0	0	0	0	0	0	0	0	0	0.0053306	0.0113881
Candida nivariensis	5.96054e-05	0	0	0	0	0	0	0	0	0	3.18857e-05	0	0	0	0	0	0	0	0	0	0	0	0	0	0	0	0	0	0	0	0	0	0	0	0	0	0	0	0	0	0	0	0	0.227156	0	0	0	0.00483506	4.15869e-06
Cladosporium sphaerospermum	0	0.00848883	0	6.31054e-05	0	0	0	0	0	0	0	0	0	0	0	0	0	0	0	0	0	0	0	0	5.89449e-05	0.000258142	0	0.125926	0.00283126	0	0	0	0	0	0	0	0	0	0	0	0.0797881	0	0	0	0.00015804	0	0	0.0046292	0.000388724
Xenasma rimicola nov 85.51%	0	0	0	0	0	0	0	0	0	0	0	0	0	0	0	0	0	0	0	0	0	0	0	3.59518e-05	0	0	0	0	0	0.212834	0	0	0	0	0	0	0	0	0	0	0	0	0	0	0	0	0	0.00452915	0
Aureobasidium pullulans nov 97.35%	0	0	0	6.31054e-05	0	0	0	0	0	0	0	0	0	0	0	0	0	0	0	0	0	0	0	0	0	0	0	0	0.198046	0	0	0	0	0	0	0	0	0	0	0	0	0	0	0	0	0	0	0.0042151	2.86843e-06
Coniosporium apollinis nov 85.22%	0	0	0	0	0	0	0	0	0.00956456	0	0	0	0	0	0	0	0	0	0	0	2.70695e-05	0	0.000120424	0	0.0614795	0.000258142	0	0	0	0	0	0	0.120137	0	0	0	0	0	0	0	0	0	0	0	0	0	0	0.00407632	0.000435983
Davidsoniella australis nov 94.46%	0	0	0	0	1.86965e-05	0	0	0	0	0.187928	0	0	0	0	0	0	0	0	0	0	0	0	0	0	0	0	0	0	0	0	0	0	0	0	0	0	0	0	0	0	0	0	0	0	0	0	0	0.00399887	0.00854304
Candida salmanticensis nov 79.52%	0	0	0	0	0	0	0	0	0	0	0	0	0	0	0	0	0	0	0	0	0	0	0	0	0	0	0.0455379	0	0	0	0	0	0	0	0	0	0	4.65463e-05	0	0.000145836	0.140408	0	0	0	0	0	0	0.0039604	0
Penicillium thomii	0	0	0	0	0	0	0	0	0	0	0	0	0	0	0	0	0	0	0	0	0	0	0	0	0	0	0	0	0	0	0	0	0	0	0	0	0	0	0	0.174274	0	0	0	0	0	0	0	0.00370797	0
Pseudoseptoria collariana nov 98.05%	0	0.0635861	0	0	0	0	0	0	0	0	0	0	0	0	0	0	0	0	0	0	0	0	0	0	0	0	0	0	0	0	0	0	0	0	0	0	0	0	0	0	0	0	0	0	0.106835	0	0	0.00362599	0.00289028
Meyerozyma caribbica	0	0	0	0	0.000729163	0	0	0	0	0	0	0.000106149	0	0	0	0	0	0	0	0	0	2.18488e-05	0	0	0	0.00748612	0	0	0.0850793	0	0	0	0	0	0	0	0	0	0	0	0	0	0	0	0.058633	0	0	0.00323522	3.89618e-05
Sympodiomycopsis kandeliae nov 87.73%	0	0	0	0	0	0	0	0	0	0	0	0	0	0	0	0.151471	0	0	0	0	0	0	0	0	0	0	0	0	0	0	0	0	0	0	0	0	0	0	0	0	0	0	0	0	0	0	0	0.0032228	0.00688507
Toxicocladosporium irritans	0	0	0	0	0	0	0.140637	0	0	0	0	0	0	0	0	0.00394417	0	0	0	0	0	0	0	0	0	0	0	0	0	0	0	0	0	0	0	0	0	0	0	0	0	0	0	0	0	0	0	0.0030762	0.00657189
Colletotrichum multispecies spp11 4	0	0	0	0	0	0	0	0	0	0	0	0	0	0	0	0	0	0	0	0	0	0	0	0	0	0	0	0	0	0	0	0	0	0	0	0	0	0	0	0.143211	0	0	0	0	0	0	0	0.00304705	0
Hannaella luteola nov 98.13%	0	0	9.27902e-05	3.15527e-05	0	1.82319e-05	0	0.138724	0	0	0	0	0	0	0	0	0	0	0	0	0	0	0	0	0	0	0	0	0	0	0	0	0	0	0	0	0	0	0	0	0	0	0	0	0	0	0	0.00295462	0.00631213
Cladosporium oxysporum	0	0	9.27902e-05	3.15527e-05	0	0	0	0.0216021	0	0	0	0	0	0	0	0	0	0	0	0	0	0	0.108502	0	0	0	0	0	0	6.66356e-05	0	0	0	0	0	0	0	0	0	0	0	0	0	0	0	0	0	0.00277223	0.000987567
Gymnopus iocephalus nov 89.06%	0	0	0	0	0	0	0	0	0	0	0	0	0	0	0	0	0	0	0	0	0	0	0	0	0	0	0	0	0	0.12874	0	0	0	0	0	0	0	0	0	0	0	0	0	0	0	0	0	0.00273915	0
multigenus multispecies spp14 2	0	0	0	0	0	0	0	0	0	0	0	0	0	0	0	0	0	0	0	0	0	0	0.000120424	0	0	0	0	0	0	0.125208	0	0	0	0	0	0	0	0	0	0	0	0	0	0	0	0.000283299	0	0.00267259	0
Trichoderma multispecies spp6 2	0	0	0	0	0	0	0	0	0	0	0	0	0	0	0	0	0	0	0	0	0	0	0.000120424	0	0	0	0	0	0	0	0.123954	0	0	0	0	0	0	0	0	0	0	0	0	0	0	0	0	0.00263988	0
Malassezia furfur	0	0	0	0	0	0	0	0	0	0	0	0	0	0	0	0	0	0	0	0	0	0	0.0722543	0	0	0	0	0	0.0229332	0	0	0	0	0.000310398	0	0.000944287	0	0.000186185	0	0.0269797	0	0	0	0	0	0	0	0.00262996	0
Aspergillus restrictus	0	0	0	3.15527e-05	0.00299144	5.46956e-05	0.00398406	0.0525437	0	0	0	0	0	0	0	0	9.23105e-05	0.000842223	0	0	0	0.00019664	0.0055395	0	0.00023578	0	0.0033452	0	0.00141563	0	0.00470711	0	0	0.00144853	0	0	0	0.000791287	0.0400644	0.0032084	0	0	0	0	0	0	0	0.00258494	0.00276075
Campanella caesia nov 90.97%	0	0.118924	0	0	0	0	0	0	0	0	0	0	0	0	0	0	0	0	0	0	0	0	0	0	0	0	0	0	0	0	0	0	0	0	0	0	0	0	0	0	0	0	0	0	0	0	0	0.00253029	0.00540562
Malassezia japonica	0	0	0	0.000473291	0	0	0	0	0.1037	0	0	0	0	0	0	0	0	0	0	0	0	4.36977e-05	0.000481696	0	0	0	0	0	0	0	0	0	0	0.000206932	0	0	0	4.65463e-05	0.0094867	0	0	0	0	0	0	0	0	0.00243487	0.00473713
Rhizochaete americana nov 92.44%	0	0	0	0	0	0	0	0	0	0.10802	0	0	0	0	0	0	0	0	0	0	0	0	0	0	0	0	0	0	0	0	0	0	0	0	0	0	0	0	0	0	0	0	0	0	0	0	0	0.0022983	0.00491001
Mycena maurella nov 87.22%	0	0	0	0	0	0	0	0	0	0	0	0	0	0	0	0	0	0	0	0	0	0	0	0	0	0	0	0	0	0	0.102423	0	0	0	0	0	0	0	0	0	0	0	0	0	0	0	0	0.00217922	0
Peniophora pini nov 95.93%	0	0	0	0	0	0	0.024502	0	0	0	0	0	0	0	0	0	0	0	0	0	0	0	0	0	0	0	0	0	0	0	0	0	0	0	0.031563	0	0	0	0	0	0.0227521	0	0	0	0	0.0229473	0	0.0021652	0.00111373
Botryobasidium conspersum nov 87.66%	0	0	0	0	0	0	0	0	0	0	0	0	0	0.000712645	0.00655764	0	0	0	0	9.1416e-05	0	0	0	0	0	0	0	0	0.0290204	0	0	0	0	0	0	0	0	0	0	0.0396675	0.0148044	0	0	0	0	0.0103404	0	0.00215307	0.000334623
Zygophiala wisconsinensis nov 84.29%	0	0	0	0	0	0	0	0	0	0	0	0	0	0	0	0	0	0	0	0	0	0	0	0	0	0	0.0284882	0	0	0	0	0	0.0718931	0	0	0	0	0	0	0	0	0	0	0	0	0	0	0.00213577	0
Xylographa bjoerkii nov 86.50%	0	0	0	0	0	0	0	0	0	0	0	0	0	0	0	0	0	0	0	0	0	0	0	0	0	0	0	0.1003	0	0	0	0	0	0	0	0	0	0	0	0	0	0	0	0	0	0	0	0.00213405	0
Debaryomyces udenii nov 84.75%	0	0	0	0	0	0	0	0	0	0	0	0	0	0	0	0	0	0	0	0	0	0	0	0	0	0	0	0	0	0	0.0992852	0	0	0	0	0	0	0	0	0	0	0	0	6.19067e-05	0	0	0	0.00211377	0
Malassezia slooffiae	0	0	0.0326622	9.46581e-05	0	0	0	0	0	0	0	0	0	0	0	0	0	0	0	0	0	0	0.0635838	0	0	0	0	0	0	0	0	0	0	0	0	0	0	9.30925e-05	0	0	0	0	0	0	0	0	0	0.00205178	0.00148895
Cystidiodontia laminifera nov 94.77%	0	0	0	0	0	0	0	0	0	0	0	0	0	0	0	0	0	0	0	0	0	0	0	0	0	0	0	0	0.0942809	0	0	0	0	0	0	0	0	0	0	0	0	0	0	0	0	0	0	0.00200598	0
Amylosporus bracei nov 93.24%	0	0	0	0	0	0	0	0	0.0928769	0	0	0	0	0	0	0	0	0	0	0	0	0	0	0	0	0	0	0	0	0	0	0	0	0	0	0	0	0	0	0	0	0	0	0	0	0	0	0.0019761	0.00422168
Neosetophoma samarorum nov 94.75%	0	0	0	0	0	0	0	0	0	0	0	0	0	0	0	0	0	0	0	0	0	0	0	0	0	0	0	0	0	0	0	0	0	0	0	0.0905335	0	0	0	0	0	0	0	0	0	0	0	0.00192625	0
Malassezia globosa nov 95.21%	0	0.0806439	0	0	0	0	0	0	0	0	0	0	0	0	0	0	0	0	0	0	0	0	0	0	0	0	0	0	0	0	0	0.00789088	0	0	0	0	0	0.00037237	0	0	0	0	0	0	0	0	0	0.00189164	0.00366563
Kodamaea ohmeri nov 89.32%	0	0	0	0	0	0	0.0169323	0	0	0	0	0	0	0	0	0	0	0	0	0	0	0	0	0	0	0	0	0	0	0	0	0	0	0	0	0	0	0	0.070642	0.000145836	0	0	0	0	0	0	0	0.00186639	0.000769649
Saccharomyces kudriavzevii	0.000894081	0.00224233	0	3.15527e-05	0	0	0	0	0	0	0	0	0	0.000178161	7.99712e-05	0	0	0	0	0	0	0	0	0	0	0	0	0	0	0	0	0	0	0	0	0	0	0	0.0794511	0.000145836	0	0	0	0	0	0	0	0.00176645	0.000155732
Phanerochaete chrysosporium nov 95.51%	0	0	0	0	0	0	0	0	0	0	0	0	0	0	0	0	0	0	0	0	0	0	0	0	0	0	0	0	0	0	0	0	0	0	0	0	0	0	0	0	0	0	0	0	0.0806796	0	0	0.00171659	0
Cordana ellipsoidea nov 93.96%	0	0	0	0	0	0	0	0	0	0	0	0	0	0	0	0	0	0	0	0	0	0	0	0	0	0	0	0	0	0.00719664	0	0	0	0	0.0245859	0	0	0	0	0.0487093	0	0	0	0	0	0	0	0.00171259	0
Phaeosphaeriopsis triseptata nov 91.45%	0	0	0	0	0	0	0	0	0	0	0	0	0	0	0	0	0	0	0	0	0	0	0	0	0	0	0	0.0782783	0	0	0	0	0	0	0	0	0	0	0	0	0	0	0	0	0	0	0	0.0016655	0
Talaromyces minioluteus nov 95.58%	0	0	0	0	0	0	0	0	0	0	0	0	0	0	0	0	0	0	0	0	0	0	0	0	0	0	0.0343153	0	0	0	0	0	0	0	0	0	0.00271442	0	0	0	0.0406732	0	0	0	0	0	0	0.00165325	0
Sidera lowei nov 85.53%	0.0735531	0	0	0	0	0	0	0	0	0	0	0	0	0	0	0	0	0	0	0	0	0	0	0	0	0	0	0	0	0	0	0	0	0	0	0	0	0	0	0	0	0	0	0	0	0	0	0.00156496	0.00334332
Malassezia globosa nov 97.50%	0	0	0	0.000441738	0	0	0.00119522	0	0	0.0362036	0	0	0	0.000178161	0	0	0	0	0	4.5708e-05	0	0	0	0	0	0	0	0	0	0	0.00400976	0.0270544	0	0	0	0	0	0	0	0	0	0	0	0	0	0	0	0.00147082	0.0017302
Coniochaeta africana nov 95.42%	0	0	0	0	0	0	0	0	0	0	0	0	0	0	0	0	0	0	0	0	0	0	0	0	0	0	0	0	0	0	0.00540446	0	0	0	0	0	0	0	0	0.0576054	0	0	0	0	0	0	0	0.00134063	0
Acremonium charticola nov 93.50%	0	0	0	0	0	0	0	0	0	0	0	0	0	0	0	0	0	0	0	0	0	0	0	0	0	0	0	0	0	0	0	0	0	0.0616658	0	0	0	0	0	0	0	0	0	0	0	0	0	0.00131204	0
Aspergillus niger	0	0	0	6.31054e-05	1.86965e-05	0	0	0.0412301	0.0151019	0	0	0	0	0	0	0	0	0	0	0	0	0	0	0	0	0	0	0	0	0	0	0	0	0.000827729	0	0	0	0	0	0	0	0	0	0	0	0	0	0.00121791	0.00256426
Candida etchellsii	5.96054e-05	0	0	0.000536396	0	0	0.0258964	0.0226651	0	0	0	0	0	7.91828e-05	0	0	0	0	0	0.000365664	0	4.36977e-05	0	0	0	0	0	0	0	0	0	0	0	0.00124159	0	0	6.62054e-05	0	0	0	0	0	0	0	0	0	0	0.00108413	0.00225664
Curvularia heteropogonis nov 97.12%	0	0	0	0	0	0	0	0	0	0	0.000191314	0	0	0	0	0	0	0	0	0	0	0	0	0	0	0	0	0	0	0	0	0	0	0	0.0491243	0	0	0	0	0	0	0	0	0	0	0	0	0.00104927	8.69611e-06
Xanthoporia radiata nov 88.64%	0	0	0	0	0	0	0	0.047798	0	0	0	0	0	0	0	0	0	0	0	0	0	0	0	0	0	0	0	0	0	0	0	0	0	0	0	0	0	0	0	0	0	0	0	0	0	0	0	0.00101698	0.00217264
Neodevriesia hilliana nov 96.05%	0	0	0	0	0	0	0	0	0	0	0	0	0	0	0	0	0	0	0	0	0	0	0	0	0	0	0.0397108	0	0	0	0	0	0	0	0	0	0	0	0	0.008021	0	0	0	0	0	0	0	0.00101557	0
Comoclathris spartii nov 89.04%	0	0	0	0	0	0	0	0	0	0	0	0	0	0	0	0	0	0	0	0	0	0	0	0	0	0	0	0	0	0	0	0	0	0	0	0	0	0	0	0	0.0469067	0	0	0	0	0	0	0.000998014	0
Phyllotopsis nidulans nov 83.20%	0	0	0	0	0	0	0	0	0	0	0	0	0	0	0	0	0	0	0	0	0	0	0	0	0	0	0	0	0	0	0	0	0	0.0466632	0	0	0	0	0	0	0	0	0	0	0	0	0	0.000992834	0
Ochrocladosporium frigidarii nov 98.03%	0	0	0	0	0	0	0	0	0	0	0	0	3.02462e-05	0	0	0	0	0	0	0	0	0	0	0	0	0	0	0	0.0447339	0	8.71688e-05	0	0	0	0	0	0	0	0	0	0	0	0	0	0	0	2.42055e-05	0.000954797	1.37483e-06
Sistotrema muscicola nov 85.71%	0	0	0	0	0	0	0	0	0	0	0	0	0	0	0	0	0	0	0	0	0	0	0	0	0	0	0	0	0	0	0	0	0	0.0445939	0	0	0	0	0	0	0	0	0	0	0	0	0	0.000948806	0
Malassezia slooffiae nov 96.34%	0.0442272	0	0	0.000157764	0	3.64637e-05	0	0	0	0	0	0	0	0	0	0	0	0	0	0	0	0	0	0	0	0	0	0	0	0	0	0	0	0	0	0	0	0	0	0	0	0	0	0	0	0	0	0.000945137	0.00201916
Setophaeosphaeria hemerocallidis	0	0	0	0	0	0	0	0	0	0	0	0	0	0	0	0	0	0	0	0	0	0	0	0	0	0	0	0	0.0430351	0	0	0	0	0	0	0	0	0	0	0	0	0	0	0	0	0	0	0.000915641	0
Eupenidiella venezuelensis nov 94.06%	0	0.00024025	0	0.000126211	0	0	0	0	0	0	0	0	0	0	0	0	0	0	0	9.1416e-05	0	0	0.00289017	0	0	0	0	0	0	0	0	0	0	0.0372478	0	0	0	0	0	0	0	0	0	0	0	0	0	0.000863742	2.08126e-05
Malassezia restricta nov 94.10%	0	0	0	0.000378633	0	0	0	0	0	0	0	0	0	0	0	0	0	0	0	0	0	0	0.0197495	0	0	8.60474e-05	0	0	0	0	0	0	0	0	0	0	0	0	0	0	0	0	0	0	0	0.018745	0	0.000828919	1.72106e-05
Vamsapriya indica nov 89.03%	0	0	0	0	0	0	0	0	0	0	0	0	0	0	0	0	0	0	0	0	0	0	0	0	0	0	0.0377684	0	0	0	0	0	0	0	0	0	0	0	0	0	0	0	0	0	0	0	0	0.000803584	0
Dioszegia takashimae nov 97.24%	0	0	0	0	0	0	0	0.0375854	0	0	0	0	0	0	0	0	0	0	0	0	0	0	0	0	0	0	0	0	0	0	0	0	0	0	0	0	0	0	0	0	0	0	0	0	0	0	0	0.00079969	0.00170843
Phaeococcomyces aloes nov 97.98%	0	0	0	0	0	0	0	0	0	0	0	0	0	0	0	0	0	0	0	0	0	0	0	0	0	0	0	0	0	0	0	0	0	0	0	0	0	0	0	0	0	0	0	0	0.0361912	0	0	0.000770026	0
Penicillium phoeniceum	0	0	0	0	0	0	0	0	0	0	0	0	0	0	0	0	0	0	0	0	0	0	0	0	0	0	0	0	0	0	0	0	0	0	0	0	0	0	0	0.0360216	0	0	0	0	0	0	0	0.000766417	0
Candida blattae	0	0	0	0	0	0	0	0	0	0	0	0	0	0	0	0	0	0	0	0	0	0	0	0	0	0	0	0	0	0	0	0	0	0	0	0	0	0	0	0	0.0344398	0	0	0	0	0	0	0.000732761	0
Ilyonectria mors-panacis nov 91.43%	0	0	0	0	0	0	0	0	0	0	0	0	0	0	0	0	0	0	0	0	0	0	0	0	0	0	0.0339916	0	0	0	0	0	0	0	0	0	0	0	0	0	0	0	0	0	0	0	0	0.000723225	0
Ophiocordyceps sinensis nov 97.02%	0	0.00520541	0	0	0	0	0	0	0	0	0	0	0	0	0	0	0	0	0	0	0	0	0	0	0	0	0	0	0	0	0	0	0	0	0	0	0	0	0	0.000145836	0.0282063	0	0	0	0	0	0	0.000713991	0.00023661
Candida dubliniensis	0.00208619	0	0	0	0	0	0	0	0	0	0	0	0	0.000296936	0.000119957	0	0	0	0	0	0	0	0	0	0	0	0.0225531	0	0	0	0	0	0	0	0	0	0	0	0	0	0	0	0	0.00833677	0	0	0	0.000710489	0.000113776
Cryptococcus diffluens	0	0.000400416	0	0	0	0	0	0.0325361	0	0	0	0	0	0	0	0	0	0	0	0	0	0	0	0	0	0	0	0	0	0	0	0	0	0	0	0	0	0	0	0	0	0	0	0	0	0	0	0.000700776	0.00149711
Periconia macrospinosa nov 94.90%	0	0	0	0	1.86965e-05	0	0	0	0	0	0	0	0	0	0	0	0	0	0	0	0	0	0	0	0	0.032741	0	0	0.000141563	0	0	0	0	0	0	0	0	0	0	0	0	0	0	0	0	0	0	0.000700028	8.4984e-07
Gaeumannomyces radicicola nov 91.28%	0	0	0	0	0	0	0	0	0	0	0	0	0	0	0	0	0	0	0	0	0	0	0	0	0	0	0	0	0	0	0	0	0	0.0313502	0	0.000708215	0	0	0	0	0	0	0	0.000226991	0	0	0	0.000686924	0
Gloeodontia subasperispora	0	0	0	0	0	0	0	0	0.0304556	0	0	0	0	0	0	0	0	0	0	0	0	0	0	0	0	0	0	0	0	0	0	0	0	0	0	0	0	0	0	0	0	0	0	0	0	0	0	0.000647991	0.00138434
Phaeothecoidea melaleuca nov 94.00%	0	0.0297109	0	0	0	0	0	0	0	0	0	0	0	0	0	0	0	0	0	0	0	0	0	0	0	0	0	0	0	0	0	0	0	0	0	0	0	0	0	0	0	0	0	0	0.00015804	0	0	0.000635509	0.0013505
Geastrumia polystigmatis nov 91.72%	0	0	0	0	0	0	0	0	0	0	0	0	0	0	0	0	0	0	0	0	0	0	0	0	0	0	0	0	0	0	0	0	0	0	0	0	0	0	0	0	0.0296089	0	0	0	0	0	0	0.000629976	0
Didymella glomerata	0	0	0	0	0	0	0	0	0	0	0	0	0	0	0	0	0	0	0	0	0	0	0	0	0	0	0	0	0.0283126	0.000333178	0	0	0	0	0	0	0	0	0	0	0	0	0	0	0	0.000283299	0	0.000615512	0
Brevicellicium olivascens nov 82.89%	0	0	0	0	0	0	0	0	0	0	0	0	0	0	0	0	0	0	0	0	0	0	0	0	0	0	0.0283803	0	0	0	0	0	0	0	0	0	0	0	0	0	0	0	0	0	0	0	0	0.000603836	0
Aspergillus penicillioides nov 96.98%	0	0	0	0	0	0	0	0	0	0	0	0	0	0	0	0	0	0	0	0	0	0	0	0	0	0	0	0	0	0	0	0	0	0.0283497	0	0	0	0	0	0	0	0	0	0	0	0	0	0.000603185	0
Candida vanderwaltii nov 89.34%	0	0	0	0	0	0	0	0	0	0	0	0	0	0	0	0	0	0	0	0	0	0	0	0	0	0	0	0	0	0	0	0	0	0	0	0	0	0	0	0	0.0282063	0	0	0	0	0	0	0.000600135	0
Hanseniaspora uvarum nov 98.04%	0	0	0	0	0	0	0	0	0	0	0	0	0	0	0	0	0	0	0	0	0	0	0	0	0	0	0	0	0	0	0.0131625	0.0133018	0	0	0	0	0	9.30925e-05	0	0	0	0	0.000370812	0	0	0.000377733	0	0.000580976	0
Tubeufia cerea nov 84.31%	0	0	0	0	0	0	0	0	0	0	0	0	0	0	0	0	0	0	0	0	0	0	0	0	0	0	0	0	0	0	0	0	0	0	0	0	0	0	0	0	0.0268038	0	0	0	0	0	0	0.000570294	0
Hydnopolyporus fimbriatus nov 96.61%	0	0	0	0	0.0256329	0	0	0	0	0	0	0	0	0	0	0	0	0	0	0	0	0	0	0	0	0	0	0	0	0	0	0	0	0	0	0	0	0	0	0	0	0	0	0	0	0	0	0.00054538	0.00116513
Candida metapsilosis	0	0	0	0	0.0021127	0	0	0	0	0	0	0	0	0	0	0	0	0	0	0	0	0	0	0	0	0	0	0	0.000141563	0	0	0	0	0	0	0	0	0	0.0150771	0	0.00825931	0	0	0	0	0	0	0.000544482	9.60319e-05
Debaryomyces multispecies spp7 2	0	0	0	0	0	0	0.0218127	0	0	0	0	0	0	0	0	0	0	0	0	0	0	0	0	0	0	0	0	0	0	0	0.0027894	0	0	0.000620797	0	0	0	0	0	0	0	0	0	0	0	0	0	0.000536658	0.000991489
Clavulinopsis laeticolor nov 79.40%	0	0	0	0	0	0	0	0	0	0	0	0	0	0	0	0	0	0	0	0	0	0	0	0	0	0	0	0	0	0	0	0	0	0	0	0	0	0	0	0	0.0244663	0	0	0	0	0	0	0.000520559	0
Sporidiobolus johnsonii nov 98.44%	0	0.0241852	0	0	0	0	0	0	0	0	0	0	0	0	0	0	0	0	0	0	0	0	0	0	0	0	0	0	0	0	0	0	0	0	0	0	0	0	0	0	0	0	0	0	0	0	0	0.000514578	0.00109933
Passalora passaloroides nov 91.53%	0	0	0	0	0	0	0	0	0	0	0	0	0	0	0	0	0	0	0	0	0	0	0	0	0	0	0	0	0	0	0	0	0	0	0.0238265	0	0	0	0	0	0	0	0	0	0	0	0	0.000506946	0
Tremella globispora nov 93.02%	0	0	0	0	0	0	0	0	0	0	0	0	0	0	0	0	0	0	0	0	0	0	0	0	0	0	0	0	0	0	0	0	0	0	0	0	0	0	0	0	0.021817	0	0	0	0	0	0	0.000464193	0
Trametes ellipsospora	0	0	0	0	0	0	0	0	0	0	0	0	0	0	0	0	0	0	0	0	0	0	0	0	0	0	0	0	0	0	0	0	0	0	0.0215957	0	3.31027e-05	0	0	0	0	0	0	0	0	0	0	0.000460187	0
Phlebia acanthocystis	0	0	0	0	0	0	0	0	0.0213944	0	0	0	0	0	0	0	0	0	0	0	0	0	0	0	0	0	0	0	0	0	0	0	0	0	0	0	0	0	0	0	0	0	0	0	0	0	0	0.0004552	0.000972473
Exophiala oligosperma nov 95.77%	0	0	0	0	0	0	0	0	0	0	0	0	0	0	0	0	0	0	0	0	0	0	0	0	0	0	0	0	0	0	0	0	0	0	0	0	0	0	0	0	0.020882	0	0	0	0	0	0	0.000444299	0
Talaromyces rotundus nov 95.06%	0	0	0	0	0.00358972	0	0	0	0	0.016832	0	0	0	0	0	0	0	0	0	0	0	0	0	0	0	0	0	0	0	0	0	0	0	0	0	0	0	0	0	0	0	0	0	0	0	0	0	0.000434505	0.000928262
Melnikomyces vietnamensis nov 84.62%	0	0	0	0	0	0	0	0	0	0	0	0	0	0	0	0	0	0	0	0	0	0	0	0	0	0	0	0	0	0	0	0	0	0	0	0	0	0	0.0202439	0	0	0	0	0	0	0	0	0.000430722	0
multigenus multispecies spp10 2	0	0	0	0	0	0	0	0	0	0	0	0	0	0	0	0	0	0	0	0	0	0	0	0	0	0	0	0	0	0	0	0	0	0	0	0	0	0	0	0	0	0.0199115	0	0	0	0	0	0.000423649	0
Darksidea delta nov 89.32%	0	0	0	0	0	0	0	0	0.0191291	0	0	0	0	0	0	0	0	0	0	0	0	0	0	0	0	0	0	0	0	0	0	0	0	0	0	0	0	0	0	0	0	0	0	0	0	0	0	0.000407003	0.000869506
Hannaella kunmingensis	0	0	0	0	0	0	0	0.0188307	0	0	0	0	0	0	0	0	0	0	0	0	0	0	0	0	0	0	0	0	0	0	0	0	0	0	0	0	0	0	0	0	0	0	0	0	0	0	0	0.000400653	0.00085594
Cyphellophora sessilis nov 87.57%	0	0	0	0	0	0	0	0	0	0	0	0	0	0	0	0	0	0	0	0	0	0	0	0	0	0	0	0	0	0	0	0	0	0	0	0	0	0	0	0	0	0.0184764	0	0	0	0	0	0.000393116	0
Hymenochaete cana nov 92.07%	0	0	0	0	0	0	0	0	0	0	0	0	0	0	0	0	0	0	0	0	0	0	0.0156551	0	0	0	0.00226611	0	0	0	0	0	0	0	0	0	0	0	0	0	0	0	0	0	0	0	0	0.000381302	0
Hymenochaete cana nov 96.84%	0	0	0	0	0	0	0	0	0	0	0	0	0.0023592	0	0	0.00895024	0	0	0	0	0	0	0	0	0	0	0	0	0	0	0.00174338	0	0	0	0	0	0	0	0.000847027	0	0	0	0	0.000598432	0.00173844	0	0	0.000345462	0.000514066
Peniophora aurantiaca nov 95.94%	0	0	0	0	0	0	0	0	0	0	0	0	0.0146997	0	0	0	0	0	0	0	0.000351903	0	0	0	0	0	0	0	0	0	0	0	0	0	0.00113911	0	0	0	0	0	0	0	0	0	0	0	0	0.000344482	0.000684162
Strelitziana albiziae nov 88.52%	0	0	0	0	0	0	0	0	0	0	0	0	0	0	0	0	0	0	0	0	0.015592	0	0	0	0	0	0	0	0	0	0	0	0	0	0	0	0	0	0	0	0	0	0	0.000165085	0	0	0	0.000335257	0.000708728
Hyphopichia burtonii nov 93.26%	0	0	0	0	0	0	0	0	0	0	0	0	0	0	0	0	0	0	0	0	0	0	0	0	0	0	0	0	0	0	0	0	0	0	0	0	0	0	0.0134677	0	0	0	0	0	0	0	0	0.000286547	0
Botryobasidium conspersum nov 87.37%	0	0	0	0	0	0	0	0.0127563	0	0	0	0	0	0	0	0	0	0	0	0	0	0	0	0	0	0	0	0	0	0	0	0	0	0	0	0	0	0	0	0	0	0	0	0	0	0	0	0.00027141	0.00057983
Cryptococcus mangaliensis	0	0	0	0	0	0	0	0	0	0	0	0	0	0	0	0	0	0	0	0	0	0	0	0	0	0	0	0	0	0	0	0	0	0	0	0	0	0	0	0	0.0126227	0	0	0	0	0	0	0.000268569	0
Marasmius purpureostriatus nov 92.42%	0	0	0	0	0	0	0	0	0	0	0	0	0.0124614	0	0	0	0	0	0	0	0	0	0	0	0	0	0	0	0	0	0	0	0	0	0	0	0	0	0	0	0	0	0	0	0	0	0	0.000265137	0.000566429
Aspergillus penicillioides nov 98.48%	0	0	0	0	0	0	0	0.00637813	0	0	0	0	0	0	0	0	0	0	0	0	0	0	0	0	0	0	0	0	0	0	0.000348675	0	0	0.00320745	0	0.00200661	0	0	0	0	0	0	0	0	0	0	0	0.000254061	0.000289915
Talaromyces funiculosus nov 98.36%	0	0	0	0	0	0	0	0	0	0	0	0	0	0	0	0	0	0	0	0	0	0	0	0	0	0	0.00269774	0	0	0	0	0	0.00555753	0.00113813	0	0	0	0	0	0	0.00249338	0	0	0	0	0	0	0.00025291	0
Lasiodiplodia theobromae	0	0	0	0	0	0	0.0109562	0	0	0	0	0	0	0	0	0	0	0	0	0	0	0.000152942	0	0	0	0	0	0	0	0	0	0	0	0	0	0	0	0	0	0	0	0	0	0	0	0	0	0.000236364	0.00050496
Ramichloridium eucleae nov 96.42%	0	0	0	0	0	0	0	0	0	0	0	0	0	0	0	0	0	0	0	0	0	0	0	0	0	0.0111001	0	0	0	0	0	0	0	0	0	0	0	0	0	0	0	0	0	0	0	0	0	0.000236173	0
Sistotrema coronilla nov 80.51%	0	0.0110515	0	0	0	0	0	0	0	0	0	0	0	0	0	0	0	0	0	0	0	0	0	0	0	0	0	0	0	0	0	0	0	0	0	0	0	0	0	0	0	0	0	0	0	0	0	0.000235138	0.000502341
Cryptococcus cistialbidi	0	0	0	0	0	0	0	0	0	0	0	0	0	0	0	0	0	0	0	0	0	0	0	0	0	0	0	0	0.0107588	0	0	0	0	0	0	0	0	0	0	0	0	0	0	0	0	0	0	0.00022891	0
Malassezia caprae nov 97.35%	0	0	0	0	0	0	0	0	0	0	0	0	0	0	0	0	0	0	0	0	0	0	0	0	0	0	0	0	0	0	0	0.0102581	0	0	0	0	0	0	0	0	0	0	0	0	0	0	0	0.000218258	0
Ophiostoma pulvinisporum nov 89.67%	0	0	0	0	0	0	0	0	0	0	0	0	0	0	0	0	0	0	0	0	0	0	0	0	0	0.000172095	0	0	0	0	0	0	0	0	0	0	0	0	0	0	0	0	0	0.000206356	0.00948242	0	0	0.000209806	0
Cryptococcus victoriae	0	0	0	0	0	0	0	0	0	0	0	0	0.00976952	0	0	0	4.61553e-05	0	0	0	0	0	0	0	0	0	0	0	0	0	0	0	0	0	0	0	0	0	0	0	0	0	0	0	0	0	0	0.000208844	0.000446167
Chaetomium multispecies sppn1 2 nov 98.34%	0	0	0	0	0	0	0	0	0	0	0	0	0	0	0	0	0	0	0	0	0	0	0	0	0	0	0	0	0	0	0	0	0	0	0.00949262	0	0	0	0	0	0	0	0	0	0	0	0	0.000201971	0
Quambalaria pitereka	0	0	0	0	0	0	0	0	0	0	0	0	0	0	0	0.00940534	0	0	0	0	0	0	0	0	0	0	0	0	0	0	0	0	0	0	0	0	0	0	0	0	0	0	0	0	0	0	0	0.000200114	0.000427515
Cylindrobasidium evolvens nov 95.05%	0	0	0	0	0	0	0	0	0	0	0	0	0	0	0	0	0	0	0	0	0	0	0	0	0	0.00916405	0	0	0	0	0	0	0	0	0	0	0	0	0	0	0	0	0	0	0	0	0	0.00019498	0
Ochrocladosporium adansoniae nov 97.36%	0	0	0	0	0	0	0	0	0	0	0.00168994	0	0	0	0	0	0	0.0071589	0	0	0	0	0	0	0	0	0	0	0	0	0	0	0	0	0	0	0	0	0	0	0	0	0	0	0	0	0	0.000188273	0.00040222
Aspergillus austroafricanus	0	0	0	0	0	0	0.00517928	0	0	0	0	0	0	0	0	0	0	0.00182482	0	0	0	0	0	0	0	0	0	0	0	0	0	0	0	0.00113813	0	0	0	0	0.000338811	0	0	0	0	0	0	0	0	0.000180448	0.000318368
Stachybotrys parvispora nov 81.60%	0	0	0	0	0	0	0	0	0	0	0	0	0	0	0	0	0	0	0	0	0	0	0	0	0	0	0	0	0	0	0.0083682	0	0	0	0	0	0	0	0	0	0	0	0	0	0	0	0	0.000178047	0
Curvularia verruculosa	0	0	0	0	0	0	0	0	0	0	0	0	0	0	0	0	0	0	0	0	0	0	0	0	0	0	0	0	0	0	0.00819386	0	0	0	0	0	0	0	0	0	0	0	0	0	0	0	0	0.000174338	0
Curvularia intermedia	0	0	0	0	0	0	0	0	0	0	0	0	0	0	0	0	0	0	0	0	0	0	0	0	0	0	0	0	0	0	0	0	0	0	0	0	0	0	0	0.008021	0	0	0	0	0	0	0	0.00017066	0
Penicillium solitum	0	0.00800833	0	0	0	0	0	0	0	0	0	0	0	0	0	0	0	0	0	0	0	0	0	0	0	0	0	0	0	0	0	0	0	0	0	0	0	0	0	0	0	0	0	0	0	0	0	0.00017039	0.000364015
Aspergillus caesiellus	0	0	0	0	0	0	0	0	0	0	0	0	0	0	0	0	0	0	0	0	0	0	0	0	0	0	0	0	0	0	0	0	0	0	0	0.00696412	0	0	0	0	0	0	0	0	0	0	0	0.000148173	0
Aspergillus amstelodami	0	0	0	0	0	0	0	0	0	0	0	0	0	0	0	0	0	0	0	0	0	0	0	0	0	0	0	0	0	0.00339841	0	0	0	0	0	0.00200661	0	0.00139639	0	0	0	0	0	0	0	0	0	0.000144711	0
Incertomyces vagans nov 85.19%	0	0	0	0	0	0	0	0	0	0	0	0	0	0	0	0	0	0.00673779	0	0	0	0	0	0	0	0	0	0	0	0	0	0	0	0	0	0	0	0	0	0	0	0	0	0	0	0	0	0.000143357	0.000306263
Wallemia mellicola	0	0.006727	0	0	0	0	0	0	0	0	0	0	0	0	0	0	0	0	0	0	0	0	0	0	0	0	0	0	0	0	0	0	0	0	0	0	0	0	0	0	0	0	0	0	0	0	0	0.000143128	0.000305773
Uwebraunia australiensis	0	0	0	0	0	0	0	0	0	0	3.18857e-05	0	0	0	0	0	0	0.000701853	0	0	0	0	0.00192678	0	0	0	0	0	0	0	0.00400976	0	0	0	0	0	0	0	0	0	0	0	0	0	0	0	0	0.000141921	3.33518e-05
Sistotrema coroniferum nov 95.48%	0	0	0	0	0	0	0	0	0.00654417	0	0	0	0	0	0	0	0	0	0	0	0	0	0	0	0	0	0	0	0	0	0	0	0	0	0	0	0	0	0	0	0	0	0	0	0	0	0	0.000139238	0.000297462
Xenopenidiella rigidophora nov 96.01%	0	0	0	0	0	0	0	0	0	0	0	0	0	0	0	0	0	0	0	0	0	0.00142018	0	0	0	0	0	0.00505506	0	0	0	0	0	0	0	0	0	0	0	0	0	0	0	0	0	0	0	0.000137771	6.45534e-05
Cytospora rhizophorae nov 94.67%	0	0	0	0	0	0	0	0	0	0	0	0	0	0	0	0	0	0	0	0	0	0	0	0	0	0.00632448	0	0	0	0	0	0	0	0	0	0	0	0	0	0	0	0	0	0	0	0	0	0.000134564	0
multigenus multispecies sppn1 2 nov 95.72%	0	0	0	0	0	0	0	0	0	0	0	0	0	0	0	0	0	0	0	0	0	0	0	0	0	0	0	0	0	0	0	0	0	0	0	0	0	0	0	0.00612513	0	0	0	0	0	0	0	0.000130322	0
Diatrype enteroxantha nov 93.79%	0	0	0	0.000220869	0	0	0	0	0	0	0	0	0	0	0	0	0	0	0	0	0	0	0	0	0	0	0	0	0	0	0	0	0	0	0	0	0	0	0	0	0	0	0	0	0	0	0.00566408	0.000125212	1.00395e-05
Candida albicans nov 92.15%	0	0	0	9.46581e-05	0	0	0	0	0	0	6.37714e-05	0	0	0.00013857	3.99856e-05	0	0	0.0047726	0	9.1416e-05	0	0	0	0	0	0	0	0	0	0	0	0	0	0	0	0	0.000165514	0	0	0	0.000311672	0	0	0	0	0	0	0.000120812	0.000236409
Acanthostigma perpusillum nov 95.99%	0	0	0	0	0	0	0	0	0	0	0	0	0	0	0	0	0	0	0	0	0	0	0	0	0	0	0	0	0	0	0	0	0	0	0	0	0.00556126	0	0	0	0	0	0	0	0	0	0	0.000118325	0
Penicillium citrinum	0	0	0	0	0	0	0	0	0	0	0	0	0	0	0	0	0	0	0	0	0	0	0	0	0	0	0	0	0	0	0	0	0	0	0	0.00542965	0	0	0	0	0	0	0	0	0	0	0	0.000115524	0
Botrytis multispecies spp13 2	0	0	0	0	0	0	0	0	0	0	0	0	0	0	0	0	0	0	0	0	0	0	0	0	0	0.00537796	0	0	0	0	0	0	0	0	0	0	0	0	0	0	0	0	0	0	0	0	0	0.000114425	0
Trametes cubensis nov 95.95%	0	0	0	0	0	0	0	0	0	0	0	0	0	0	0	0	0	0	0	0	0	0	0	0	0	0	0	0	0	0	0.00531729	0	0	0	0	0	0	0	0	0	0	0	0	0	0	0	0	0.000113134	0
Penicillium steckii	0	0	0	0	0	0	0	0	0.00528568	0	0	0	0	0	0	0	0	0	0	0	0	0	0	0	0	0	0	0	0	0	0	0	0	0	0	0	0	0	0	0	0	0	0	0	0	0	0	0.000112461	0.000240258
Candida santamariae	0	0.00280292	0	0	0	0.00196904	0	0	0	0	0	0	0	0	0	0	4.61553e-05	0	0	0	0	0	0	0	0	0	0	0	0	0	0	0	0	0	0	0	0	0	0	0	0	0	0.000423785	0	0	0	0	0.00011153	0.000219005
Hymenochaete tongbiguanensis nov 92.26%	0	0	0	0	0	0	0	0	0	0	0	0	0	0	0	0	0	0	0	0	0	0	0	0	0	0.00520587	0	0	0	0	0	0	0	0	0	0	0	0	0	0	0	0	0	0	0	0	0	0.000110763	0
Fusarium neocosmosporiellum nov 98.11%	0	0	0	0	0	0	0	0	0	0	0	0	0	0	0	0	0	0	0	0	0	0	0	0	0	0	0	0	0	0	0	0	0	0	0	0	0	0	0.00516686	0	0	0	0	0	0	0	0	0.000109933	0
Trametes cubensis nov 88.92%	0	0	0	0	0	0	0	0	0	0	0	0	0	0	0	0	0	0	0	0	0	0	0	0	0	0.00511982	0	0	0	0	0	0	0	0	0	0	0	0	0	0	0	0	0	0	0	0	0	0.000108932	0
Fusarium oxysporum	0	0	0	0	0	0	0	0	0	0	0	0	0	0	0	0	0	0	0	0	0	0	0	0	0	0	0	0	0	0	0	0	0	0	0	0.00507554	0	0	0	0	0	0	0	0	0	0	0	0.00010799	0
Meyerozyma guilliermondii	0	0	0	0	0	0	0	0	0	0	0	0	0	0	0	0	0	0	0	0	0	0	0	0	0	0	0	0	0	0	0.00461994	0	0	0	0	0	0.000297924	0	0	0	0	0	0	0	0	0	0	0.000104636	0
Basidiodendron eyrei nov 84.50%	0	0	0	0	0	0	0	0	0	0	0	0	0	0	0	0	0	0	0	0	0	0	0	0	0	0.00486168	0	0	0	0	0	0	0	0	0	0	0	0	0	0	0	0	0	0	0	0	0	0.00010344	0
Rhodotorula dairenensis	0	0	0	0	0	0	0	0	0	0	0	0	0	0	0	0	0	0	0	0	0	0	0	0	0	0.00481866	0	0	0	0	0	0	0	0	0	0	0	0	0	0	0	0	0	0	0	0	0	0.000102525	0
Pestalotiopsis arceuthobii nov 97.77%	0	0	0	0	0	0	0	0	0	0	0	0	0	0	0	0	0	0	0	0	0	0	0	0	0	0.0040012	0	0	0	0	0	0	0	0	0.000522094	0	0	0	0	0	0	0	0	0	0	0	0	9.62404e-05	0
Neophysalospora eucalypti nov 96.99%	0	0	0	0	0	0	0	0	0	0	0	0	0	0	0	0	0	0	0	0	0	0	0	0	0	0.000172095	0	0	0	0	0	0	0	0.00217279	0	0	0	0	0	0	0	0	0.000874056	0	0.00126432	0	0	9.53886e-05	0
Podosphaera gunnerae nov 96.17%	0	0	0	0	0	0	0	0	0	0	0	0	0	0	0	0	0	0	0	0	0	0	0	0	0	0	0	0	0	0	0	0	0	0	0	0	0	0.0043288	0	0	0	0	0	0	0	0	0	9.21022e-05	0
Alternaria multispecies spp16 2	0	0	0	0	0	0	0	0	0	0	0	0	0	0	0	0	0	0	0	0	0	0	0	0	0.000707339	0	0	0	0	0	0	0.000225454	0	0	0	0	0	0	0	0.00335424	0	0	0	0	0	0	0	9.12134e-05	0
Microascus niger	0	0	0	0	0	0	0	0	0	0	0	0	0	0	0	0	0	0	0	0	0	0	0	0	0	0.00404423	0	0	0	0	0	0	0	0	0	0	0	0	0	0	0	0	0	0	0	0	0	8.60474e-05	0
Clavispora lusitaniae	0	0	0	0	0	0	0	0	0	0	0	0	0	0	0	0	0	0	0	0	0	0	0	0	0	0.00395818	0	0	0	0	0	0	0	0	0	0	0	0	0	0	0	0	0	0	0	0	0	8.42166e-05	0
Phaeocryptopus gaeumannii nov 98.26%	0	0	0	0	0	0	0	0	0	0	0	0	0	0	0	0	0	0	0	0	0	0	0	0	0	0	0	0	0	0	0.00392259	0	0	0	0	0	0	0	0	0	0	0	0	0	0	0	0	8.34594e-05	0
Ochrocladosporium adansoniae nov 87.99%	0	0	0	0	0	0	0	0	0	0	0	0	0	0	0	0.00386833	0	0	0	0	0	0	0	0	0	0	0	0	0	0	0	0	0	0	0	0	0	0	0	0	0	0	0	0	0	0	0	8.23048e-05	0.000175833
Fuscoporia senex	0	0	0	0	0	0	0	0	0	0	0	0	0	0	0	0	0	0	0	0	0	0	0	0	0	0	0	0	0	0	0.00374826	0	0	0	0	0	0	0	0	0	0	0	0	0	0	0	0	7.97501e-05	0
Aspergillus ibericus	0	0	0	0	0	0	0	0	0	0	0	0	0	0	0	0	0	0	0	0	0	0	0	0	0	0.00357097	0	0	0	0	0	0	0	0	0	0	0	0	0	0	0	0	0	0	0	0	0	7.5978e-05	0
Amyloxenasma grisellum nov 89.28%	0	0	0	0	0	0	0	0	0	0	0	0	0	0	0	0	0	0	0	0	0	0	0	0	0	0	0	0	0	0	0	0	0	0.00351785	0	0	0	0	0	0	0	0	0	0	0	0	0	7.48478e-05	0
Incertomyces vagans nov 85.28%	0	0	0	0	0	0	0	0	0	0	0	0	0	0	0	0	0	0.00350926	0	0	0	0	0	0	0	0	0	0	0	0	0	0	0	0	0	0	0	0	0	0	0	0	0	0	0	0	0	7.46652e-05	0.000159512
Rectipilus idahoensis nov 84.23%	0	0	0	0	0	0	0	0	0	0	0	0	0	0	0	0	0	0	0	0	0	0	0	0	0	0.00331283	0	0	0	0	0	0	0	0	0	0	0	0	0	0	0	0	0	0	0	0	0	7.04856e-05	0
Leptospora rubella nov 90.30%	0	0	0	0	0	0	0	0	0	0	0.0004464	0	0	0	0	0	0	0.00280741	0	0	0	0	0	0	0	0	0	0	0	0	0	0	0	0	0	0	0	0	0	0	0	0	0	0	0	0	0	6.923e-05	0.000147901
Penicillium mallochii	0	0	0	0	0	0	0	0	0	0	0	0	0	0	0	0	0	0	0	0	0	0	0	0	0	0.00314073	0	0	0	0	0	0	0	0	0	0	0	0	0	0	0	0	0	0	0	0	0	6.68241e-05	0
Rectipilus idahoensis nov 83.94%	0	0	0	0	0	0	0	0	0	0	0	0	0	0	0	0	0	0	0	0	0	0	0	0	0	0	0	0	0	0.0029986	0	0	0	0	0	0	0	0	0	0	0	0	0	0	0	0	0	6.38e-05	0
Piloderma olivaceum nov 86.69%	0	0	0	0	0	0	0	0	0	0	0	0	0	0	0	0	0	0	0	0	0	0	0	0	0	0	0	0	0	0	0	0	0.00295613	0	0	0	0	0	0	0	0	0	0	0	0	0	0	6.28964e-05	0
Cladosporium halotolerans	0	0	0	0	1.86965e-05	0	0	0	0	0	0	0	0	0	0	0	0	0	0	0	0	0	0	0	0.000412614	0	0.000755369	0	0.000424689	0.000533085	0	0.000112727	0	0	0	0.000472144	0	0	0	0	0	0	0	0	0.00015804	0	0	6.14333e-05	8.4984e-07
Strelitziana africana nov 93.46%	0	0	0	0	0	0	0	0	0	0	0	0	0	0	0	0	0	0	0	0	0	0	0	0	0	0.00288259	0	0	0	0	0	0	0	0	0	0	0	0	0	0	0	0	0	0	0	0	0	6.13317e-05	0
Periconia pseudobyssoides nov 96.71%	0	0	0	0	0	0	0	0	0	0	0	0	0	0	0	0	0	0	0	0	0	0	0	0	0	0.00283956	0	0	0	0	0	0	0	0	0	0	0	0	0	0	0	0	0	0	0	0	0	6.04163e-05	0
Coniosporium apollinis nov 94.23%	0	0	0	0	0	0	0	0	0	0	0	0	0	0	0	0	0	0	0	0	0	0	0	0	0	0.00279654	0	0	0	0	0	0	0	0	0	0	0	0	0	0	0	0	0	0	0	0	0	5.95009e-05	0
Aspergillus flavus	0	0	0	3.15527e-05	0	0	0	0	0	0	0.000127543	0	0	0	0	0	0	0.00196519	0	0	0	0	0	0	0	0	0	0	0.000283126	0	0	0	0.000118245	0	0	0	0	0	0	0	0.000155836	0	0	0	0	0	0	5.7053e-05	9.65583e-05
Aspergillus multispecies spp1 2	0	0	0	0	0	0	0	0	0	0	0	0	0	0	0	0	0	0	0	0	0	0	0	0	0	0	0	0	0	0	0	0	0	0	0	0	0	0	0	0	0.00264921	0	0	0	0	0	0	5.63662e-05	0
Didymella glomerata nov 98.35%	0	0	0	0	0	0	0	0	0	0	0	0	0	0	0	0	0	0	0	0	0	0	0	0	0	0	0	0	0	0.00259879	0	0	0	0	0	0	0	0	0	0	0	0	0	0	0	0	0	5.52933e-05	0
Hymenochaete rubiginosa nov 91.83%	0	0.00248258	0	0	0	0	0	0	0	0	0	0	0	0	0	0	0	0	0	0	0	0	0	0	0	0	0	0	0	0	0	0	0	0	0	0	0	0	0	0	0	0	0	0	0	0	0	5.28209e-05	0.000112845
Sporobolomyces gracilis nov 97.46%	0	0.00248258	0	0	0	0	0	0	0	0	0	0	0	0	0	0	0	0	0	0	0	0	0	0	0	0	0	0	0	0	0	0	0	0	0	0	0	0	0	0	0	0	0	0	0	0	0	5.28209e-05	0.000112845
Malassezia dermatis	0	0	0	0	0	0	0	0	0	0	0	0	0	0	0	0	0	0	0	0	0	0	0	0	0	0	0	0	0	0	0	0.00247999	0	0	0	0	0	0	0	0	0	0	0	0	0	0	0	5.27658e-05	0
Cryptococcus anemochoreius nov 95.24%	0	0	0	0	0	0	0	0	0	0	0	0	0	0	0	0	0	0	0	0	0	0	0	0	0	0	0	0	0	0.00246552	0	0	0	0	0	0	0	0	0	0	0	0	0	0	0	0	0	5.24578e-05	0
Candida sake	0	0.0024025	0	0	0	0	0	0	0	0	0	0	0	0	0	0	0	0	0	0	0	0	0	0	0	0	0	0	0	0	0	0	0	0	0	0	0	0	0	0	0	0	0	0	0	0	0	5.1117e-05	0.000109204
Coniochaeta lignicola	0	0	0	0	0	0	0	0	0	0	0	0	0	0	0	0	0	0	0	0	0	0	0	0	0	0.0023663	0	0	0	0	0	0	0	0	0	0	0	0	0	0	0	0	0	0	0	0	0	5.03469e-05	0
Sporobolomyces ruberrimus	0	0	0	0	0	0	0	0	0	0	0	0	0	0	0	0	0	0	0	0	0	0	0	0	0	0.00232328	0	0	0	0	0	0	0	0	0	0	0	0	0	0	0	0	0	0	0	0	0	4.94315e-05	0
Sarocladium implicatum nov 95.67%	0	0	0	0	0	0	0	0	0	0	0	0	0	0	0	0	0	0	0	0	0	0	0	0	0	0	0	0	0	0	0	0	0	0	0	0	0.00231719	0	0	0	0	0	0	0	0	0	0	4.93019e-05	0
Celerioriella prunicola nov 90.91%	0	0	0	0	0	0	0	0	0	0	0	0	0	0	0	0	0	0	0	0	0	0	0	0	0	0	0	0	0	0	0.00200488	0	0	0	0	0	0	0	0	0	0	0	0	0	0	0	0	4.26571e-05	0
multigenus multispecies spp15 2	0	0	0	0	0	0	0	0	0	0	0	0	0	0	0	0	0	0	0	0	0	0	0	0	0	0	0	0	0	0	0.00200488	0	0	0	0	0	0	0	0	0	0	0	0	0	0	0	0	4.26571e-05	0
Incertomyces vagans nov 92.64%	0	0	0	0	0	0	0	0	0	0	0	0	0	0	0	0	0	0	0	0	0	0	0	0	0	0	0	0	0	0	0	0	0	0	0.00199345	0	0	0	0	0	0	0	0	0	0	0	0	4.24138e-05	0
Antrodiella citrea nov 86.05%	0	0	0	0	0	0	0	0	0	0	0	0	0	0	0	0	0	0	0	0	0	0	0	0	0	0.00197909	0	0	0	0	0	0	0	0	0	0	0	0	0	0	0	0	0	0	0	0	0	4.21083e-05	0
Pseudochaete rigidula	0	0	0	0	0	0	0	0.00193622	0	0	0	0	0	0	0	0	0	0	0	0	0	0	0	0	0	0	0	0	0	0	0	0	0	0	0	0	0	0	0	0	0	0	0	0	0	0	0	4.11961e-05	8.80099e-05
Rhodosporidium diobovatum	0	0	0	0	0	0	0	0	0	0	0	0	0	0	0	0	0	0	0	0	0	0	0	0	0	0	0	0	0	0	0.00191771	0	0	0	0	0	0	0	0	0	0	0	0	0	0	0	0	4.08024e-05	0
Trichoderma multispecies spp2 2	0	0	0	0	0	0	0	0	0	0	0	0	0	0	0	0	0	0	0	4.5708e-05	0	0	0	0	0	0.00176397	0	0	0	0	0	0	0	0	0	0	0	0	0	0	0	0	0	0	0	0	0	3.85038e-05	2.07764e-06
Hanseniaspora uvarum	0	0	0	0	0	0	0	0	0	0	0	0	0	0	0	0	0	0	0	0	0	0	0	0	0	0	0	0	0	0	0.000261506	0.00146545	0	0	0	0	0	0	0	0	0	0	0	0	0	0	0	3.67437e-05	0
Pertusaria albescens nov 80.88%	0	0	0	0	0	0	0	0	0	0	0	0	0	0	0	0	0	0	0	0	0	0	0	0	0	0	0	0	0	0	0	0	0	0	0	0	0	0	0	0.0016042	0	0	0	0	0	0	0	3.41319e-05	0
Phaeococcomyces catenatus	0	0	0	0	0	0	0	0	0	0	0	0	0	0	0	0	0	0	0	0	0	0	0	0	0	0	0	0	0	0	0	0	0	0	0	0	0	0	0	0	0	0	0	0	0.0015804	0	0	3.36256e-05	0
Talaromyces aurantiacus	0	0	0	0	0	0	0	0	0	0	0	0	0	0	0	0	0	0.00154408	0	0	0	0	0	0	0	0	0	0	0	0	0	0	0	0	0	0	0	0	0	0	0	0	0	0	0	0	0	3.28527e-05	7.01853e-05
Ceriporia lacerata	0	0	0	0	0.00149572	0	0	0	0	0	0	0	0	0	0	0	0	0	0	0	0	0	0	0	0	0	0	0	0	0	0	0	0	0	0	0	0	0	0	0	0	0	0	0	0	0	0	3.18238e-05	6.79872e-05
Ophiosphaerella agrostidis nov 98.35%	0	0	0	0	0	0	0	0	0	0	0	0	0	0	0	0	0	0	0	0	0	0	0.00144509	0	0	0	0	0	0	0	0	0	0	0	0	0	0	0	0	0	0	0	0	0	0	0	0	3.07465e-05	0
Sporobolomyces ruberrimus nov 98.30%	0	0	0	0	0	0	0	0	0	0	0	0	0	0	0	0	0	0	0	0	0	0	0	0	0	0.00137676	0	0	0	0	0	0	0	0	0	0	0	0	0	0	0	0	0	0	0	0	0	2.92927e-05	0
Cryptococcus victoriae nov 96.21%	0	0	0	0.00135677	0	0	0	0	0	0	0	0	0	0	0	0	0	0	0	0	0	0	0	0	0	0	0	0	0	0	0	0	0	0	0	0	0	0	0	0	0	0	0	0	0	0	0	2.88674e-05	6.16712e-05
Sympodiomycopsis kandeliae nov 82.51%	0	0	0	0	0	0	0	0	0	0	0	0	0	0	0	0	0	0	0	0	0	0	0	0	0.00135573	0	0	0	0	0	0	0	0	0	0	0	0	0	0	0	0	0	0	0	0	0	0	2.88454e-05	0
Kodamaea ohmeri nov 88.89%	0	0	0	0	0	0	0	0	0	0	0	0	0	0	0	0	0	0	0	0	0	0	0	0	0	0	0	0	0	0	0	0	0	0	0	0	0	0	0.00135524	0	0	0	0	0	0	0	0	2.8835e-05	0
Alternaria metachromatica	0	0	0.00129906	0	0	0	0	0	0	0	0	0	0	0	0	0	0	0	0	0	0	0	0	0	0	0	0	0	0	0	0	0	0	0	0	0	0	0	0	0	0	0	0	0	0	0	0	2.76396e-05	5.90483e-05
Ophiosphaerella agrostidis	0	0	0	0	0	0	0	0	0	0	0	0	0	0	0	0	0	0.00126334	0	0	0	0	0	0	0	0	0	0	0	0	0	0	0	0	0	0	0	0	0	0	0	0	0	0	0	0	0	2.68795e-05	5.74243e-05
Ochrocladosporium adansoniae nov 97.06%	0	0	0	0	0	0	0	0	0	0	0	0	0	0	0	0	0	0.00126334	0	0	0	0	0	0	0	0	0	0	0	0	0	0	0	0	0	0	0	0	0	0	0	0	0	0	0	0	0	2.68795e-05	5.74243e-05
Penicillium griseolum nov 91.05%	0	0	0	0	0	0	0	0	0	0	0.00124354	0	0	0	0	0	0	0	0	0	0	0	0	0	0	0	0	0	0	0	0	0	0	0	0	0	0	0	0	0	0	0	0	0	0	0	0	2.64584e-05	5.65247e-05
Lodderomyces elongisporus	0	0	0	0	0	0	0	0	0	0	0	0	0	0	0	0	0	0	0	0	0	0	0	0	0	0.00111862	0	0	0	0	0	0	0	0	0	0	0	0	0	0	0	0	0	0	0	0	0	2.38003e-05	0
Aspergillus nomius	0	0	0	0	0	0	0	0	0	0	0	0	0	0	0	0	0	0	0	0	0	0	0	0	0	0	0.000539549	0	0	0	0	0	0.00023649	0	0	0	0	0	0	0	0.000311672	0	0	0	0	0	0	2.31428e-05	0
Sporobolomyces roseus	0	0	0	0	0	1.82319e-05	0	0.00106302	0	0	0	0	0	0	0	0	0	0	0	0	0	0	0	0	0	0	0	0	0	0	0	0	0	0	0	0	0	0	0	0	0	0	0	0	0	0	0	2.30054e-05	4.91479e-05
Aspergillus penicillioides nov 96.44%	0	0	0	0	0	0	0	0	0	0	0	0	0	0	0	0	0	0	0	0	0	0	0	0	0	0	0	0	0	0	0	0	0	0	0	0	0	0	0	0	0	0	0.00105946	0	0	0	0	2.25418e-05	0
Setophaeosphaeria hemerocallidis nov 98.34%	0	0	0	0	0	0	0	0	0	0	0	0	0	0	0	0	0	0	0	0	0	0	0	0	0	0	0	0	0.00099094	0	0	0	0	0	0	0	0	0	0	0	0	0	0	0	0	0	0	2.10838e-05	0
Sporobolomyces elongatus nov 87.98%	0	0	0	0	0	0	0	0	0	0	0	0	0	0	0	0	0	0	0	0	0	0	0	0	0	0	0	0	0	0	0	0	0	0	0	0	0.000959979	0	0	0	0	0	0	0	0	0	0	2.04251e-05	0
Phaeococcomyces eucalypti nov 94.37%	0	0	0	0.000946581	0	0	0	0	0	0	0	0	0	0	0	0	0	0	0	0	0	0	0	0	0	0	0	0	0	0	0	0	0	0	0	0	0	0	0	0	0	0	0	0	0	0	0	2.014e-05	4.30264e-05
Mycoacia nothofagi nov 94.77%	0	0	0	0	0	0	0	0.000911162	0	0	0	0	0	0	0	0	0	0	0	0	0	0	0	0	0	0	0	0	0	0	0	0	0	0	0	0	0	0	0	0	0	0	0	0	0	0	0	1.93864e-05	4.14164e-05
Phoma calidophila	0	0	0	0	0	0	0	0	0	0	0	0	0	0	0	0	0	0	0	0	0	0	0	0	0	0	0	0	0	0.000866262	0	0	0	0	0	0	0	0	0	0	0	0	0	0	0	0	0	1.84311e-05	0
Nigrospora oryzae	0	0	0	0	0	0	0	0	0	0	0	0	0	0	0	0	0	0.000842223	0	0	0	0	0	0	0	0	0	0	0	0	0	0	0	0	0	0	0	0	0	0	0	0	0	0	0	0	0	1.79196e-05	3.82829e-05
Nigrospora oryzae nov 97.67%	0	0	0	0	0	0	0	0	0	0	0.000127543	0	0	0	0	0	0	0.000701853	0	0	0	0	0	0	0	0	0	0	0	0	0	0	0	0	0	0	0	0	0	0	0	0	0	0	0	0	0	1.76467e-05	3.76998e-05
Phlebia chrysocreas nov 95.31%	0	0	0	0	0	0	0	0	0	0	0	0	0	0	0	0	0	0	0	0	0	0	0	0	0	0	0	0	0	0	0	0	0	0.000827729	0	0	0	0	0	0	0	0	0	0	0	0	0	1.76113e-05	0
Hyphodontia subalutacea nov 81.69%	0	0	0	0	0	0	0	0	0	0	0	0	0.000786401	0	0	0	0	0	0	0	0	0	0	0	0	0	0	0	0	0	0	0	0	0	0	0	0	0	0	0	0	0	0	0	0	0	0	1.67319e-05	3.57455e-05
Wallemia hederae	0	0	0	0	0	0	0	0	0	0	0	0	0	0	0	0	0	0	0	0	0	0	0	0	0	0	0	0	0	0	0	0	0	0	0	0	0	0	0	0	0.00077918	0	0	0	0	0	0	1.65783e-05	0
Microdochium bolleyi nov 92.41%	0	0	0	0	0	0	0	0	0	0	3.18857e-05	0	0	0	0	0	0	0.000701853	0	0	0	0	0	0	0	0	0	0	0	0	0	0	0	0	0	0	0	0	0	0	0	0	0	0	0	0	0	1.56115e-05	3.33518e-05
Trichoderma orientale	0	0	0	0	0	0	0	0	0	0	0	0	0	0	0	0	0	0	0	0	0	0	0	0	0	0	0	0	0	0	0	0	0	0	0	0	0	0	0	0.000729182	0	0	0	0	0	0	0	1.55145e-05	0
Resinicium saccharicola	0	0	0	0	0	0	0	0	0	0	0	0	0	0	0	0	0	0	0	0	0	0	0	0	0	0	0	0	0	0	0	0	0	0	0	0	0	0	0	0.000729182	0	0	0	0	0	0	0	1.55145e-05	0
Cystocoleus ebeneus nov 86.09%	0	0	0	0	0	0	0	0	0	0	0	0	0	0	0	0	0	0.000701853	0	0	0	0	0	0	0	0	0	0	0	0	0	0	0	0	0	0	0	0	0	0	0	0	0	0	0	0	0	1.4933e-05	3.19024e-05
Candida apicola	0	0	0	0	0	0	0	0	0	0	0	0	0	0	0	0	0	0	0	0	0	6.55465e-05	0	0	0	0	0	0	0	0	0	0	0	0	0	0	0	0	0.000592919	0	0	0	0	0	0	0	0	1.40099e-05	2.97939e-06
Stagonosporopsis multispecies spp5 2	0	0	0	0	0	0	0	0	0	0	0	0	0	0	0	0.000227549	0	0	0	0	0	0	0	0	0	0	0	0	0	0	0	0	0	0	0	0	0	0	0	0	0	0	0	0	0	0.000424949	0	1.38829e-05	1.03431e-05
Saccharomyces mikatae	0	0	0	0	0	0	0	0	0	0	0	0	0	0	0	0	0	0	0	0	0	0	0	0	0	0	0	0	0	0	0	0	0	0	0	0	0	0	0.000592919	0	0	0	0	0	0	0	0	1.26153e-05	0
Debaryomyces prosopidis	0	0	0	0	0	0	0.000498008	0	0	0	0	0	0	0	0	0	0	0	0	0	0	0	0	0	0	0	0	0	0	0	8.71688e-05	0	0	0	0	0	0	0	0	0	0	0	0	0	0	0	0	1.24506e-05	2.26367e-05
Aspergillus tamarii nov 97.46%	0	0	0	0	0	0	0	0	0	0	0	0	0	0	0	0	0	0	0	0	0	0	0	0	0	0	0.00010791	0	0	0	0	0	0	0	0	0	0	0	0	0	0.000467508	0	0	0	0	0	0	1.22429e-05	0
Gibberella zeae	0	0	0	0	0	0	0	0	0	0	0	0	0.000574678	0	0	0	0	0	0	0	0	0	0	0	0	0	0	0	0	0	0	0	0	0	0	0	0	0	0	0	0	0	0	0	0	0	0	1.22272e-05	2.61217e-05
Periconia macrospinosa nov 97.79%	0	0	0	0	0	0	0	0	0	0	0	0	0	0	0	0	0	0	0	0	0	0	0	0	0	0.000559308	0	0	0	0	0	0	0	0	0	0	0	0	0	0	0	0	0	0	0	0	0	1.19002e-05	0
Hymenochaete nanospora	0	0	0	0	0	0	0	0	0	0	0	0	0	0	0	0.000455097	0	0	0	0	0	0	0	0	0	0	0	0	0	0	0	0	0	0	0	0	0	0	0	0	0	0	0	2.06356e-05	7.90202e-05	0	0	1.18033e-05	2.06862e-05
Toxicocladosporium banksiae	0	0	0	0	0	0	0	0	0	0	0	0	0	0	0	0	0	0	0	0	0	0.000546221	0	0	0	0	0	0	0	0	0	0	0	0	0	0	0	0	0	0	0	0	0	0	0	0	0	1.16217e-05	2.48282e-05
Hymenochaete cana nov 92.57%	0	0	0	0	0	0	0	0	0	0	0	0	0	0	0	0	0	0	0	0	0	0	0	0	0	0.000516284	0	0	0	0	0	0	0	0	0	0	0	0	0	0	0	0	0	0	0	0	0	1.09848e-05	0
Penicillium corylophilum	0.000417238	0	0	0	0	0	0	0	0	0	0	0	0	0	0	0	0	0	0	0	0	0	0	0	0	0	0	0	0	0	0	0	0	0	0	0	0	0	0	0	0	0	0	6.19067e-05	0	0	0	1.01946e-05	1.89654e-05
Colletotrichum salsolae	0	0	0	0	0	0	0	0	0	0	0	0	0	0	0	0	0	0	0	0	0	0	0	0	0	0	0	0	0	0	0	0	0	0	0	0	0	0	0	0.000437509	0	0	0	0	0	0	0	9.3087e-06	0
Verrucoconiothyrium nitidae	0	0	0	0	0	0	0	0	0	0	0	0	0	0	0	0	0	0	0	0	0	0	0	0	0	0	0	0	0.000424689	0	0	0	0	0	0	0	0	0	0	0	0	0	0	0	0	0	0	9.03593e-06	0
Candida spencermartinsiae	0	0	0	0	0	0	0	0	0	0	0	0	0.000362954	0	0	0	0	0	0	0	0	0	0	0	0	0	0	0	0	0	0	0	0	0	0	0	0	0	0	0	0	0	0	0	0	0	0	7.72244e-06	1.64979e-05
Rhinocladiella similis	0	0	0	0	0	0	0	0	0	0	0	0	0	0	0	0	0	0	0	0	0	0	0	0	0	0	0	0	0	0	0	0	0	0	0	0	0	0	0	0	0.000311672	0	0	0	0	0	0	6.63132e-06	0
Omnidemptus affinis	0	0	0	0	0	0	0	0	0	0	0	0	0	0	0	0	0	0	0	0	0	0	0	0	0	0	0	0	0	0	0	0	0	0.000310398	0	0	0	0	0	0	0	0	0	0	0	0	0	6.60422e-06	0
Aureobasidium pullulans	0	0	0	0	0	0	0	0	0	0	0	0	3.02462e-05	0	0	0	0	0	0.000197161	0	8.12084e-05	0	0	0	0	0	0	0	0	0	0	0	0	0	0	0	0	0	0	0	0	0	0	0	0	0	0	6.56629e-06	1.4028e-05
Quambalaria multispecies spp12 2	0	0	0	0	0	0	0	0	0	0	0	0	0	0	0	0.000303398	0	0	0	0	0	0	0	0	0	0	0	0	0	0	0	0	0	0	0	0	0	0	0	0	0	0	0	0	0	0	0	6.45528e-06	1.37908e-05
Aureobasidium microstictum	0	0	0	0	0	0	0	0	0	0	0	0	0	0	0	0	0	0	0	0	0	0	0	0	0	0.000301166	0	0	0	0	0	0	0	0	0	0	0	0	0	0	0	0	0	0	0	0	0	6.40779e-06	0
Exidia glandulosa	0	0	0	0	0	0	0.000298805	0	0	0	0	0	0	0	0	0	0	0	0	0	0	0	0	0	0	0	0	0	0	0	0	0	0	0	0	0	0	0	0	0	0	0	0	0	0	0	0	6.35755e-06	1.3582e-05
Penicillium phoeniceum nov 98.35%	0	0	0	0	0	0	0	0	0	0	0	0	0	0	0	0	0	0	0	0	0	0	0	0	0	0	0	0	0	0	0	0	0	0	0	0	0	0	0	0.000291673	0	0	0	0	0	0	0	6.2058e-06	0
Colletotrichum multispecies spp9 4	0	0	0	0	0	0	0	0	0	0	0	0	0	0	0	0	0	0	0	0	0	0	0	0	0	0	0	0	0	0	0	0	0	0	0	0	0	0	0	0.000291673	0	0	0	0	0	0	0	6.2058e-06	0
Aureobasidium melanogenum	0	0	0	0	0	0	0	0	0	0	0	0	0	0	0	0	0	0	0	0	0	0	0	0	0	0	0	0	0.000283126	0	0	0	0	0	0	0	0	0	0	0	0	0	0	0	0	0	0	6.02395e-06	0
Microdochium citrinidiscum nov 93.27%	0	0	0	0	0	0	0	0	0	0	0	0	0	0	0	0	0	0.000280741	0	0	0	0	0	0	0	0	0	0	0	0	0	0	0	0	0	0	0	0	0	0	0	0	0	0	0	0	0	5.97322e-06	1.2761e-05
Talaromyces flavovirens	0	0	0	0	0	0	0	0	0	0	0	0	0	0	0	0	0	0	0	0	0	0	0	0	0	0	0	0	0	0	0	0	0.000118245	0	0	0	0	0	0	0	0.000155836	0	0	0	0	0	0	5.83152e-06	0
Kodamaea ohmeri	0	0	0	0	0	0	0	0	0	0	0	0	0	0	0	0	0	0	0	0.00022854	0	4.36977e-05	0	0	0	0	0	0	0	0	0	0	0	0	0	0	0	0	0	0	0	0	0	0	0	0	0	5.79229e-06	1.23744e-05
Aspergillus puulaauensis	0	0	0	0	0	0	0	0	0	0	0	0	0	0	0	0	0	0	0	0	0	0	0	0	0	0	0	0	0	0	0	0	0	0	0	0	0.000264822	0	0	0	0	0	0	0	0	0	0	5.63451e-06	0
Fuscoporia torulosa nov 91.28%	0	0	0	0	0	0	0	0	0	0	0	0	0	0	0	0	0	0	0	0	0	0	0	0	0	0.000258142	0	0	0	0	0	0	0	0	0	0	0	0	0	0	0	0	0	0	0	0	0	5.49239e-06	0
Aspergillus restrictus nov 98.45%	0	0	0	0	0	0	0	7.59301e-05	0	0	0	0	0	0	0	0	0	0	0	0	0	0	0	0	0	0	0	0	0	0	0	0	0	0	0	0	0	0	0.000169405	0	0	0	0	0	0	0	0	5.2199e-06	3.45137e-06
Cladosporium multispecies spp8 2	0	0	0	0	0	0	0	0.000113895	0	0	0	0	0	0	0	0	0	0	0	0	0	0	0.000120424	0	0	0	0	0	0	0	0	0	0	0	0	0	0	0	0	0	0	0	0	0	0	0	0	4.98551e-06	5.17706e-06
Pichia kluyveri	0	0	0	0	0	0	0	0	0	0	0	0	0	0	0	0	0	0	0	0.00022854	0	0	0	0	0	0	0	0	0	0	0	0	0	0	0	0	0	0	0	0	0	0	0	0	0	0	0	4.86256e-06	1.03882e-05
Hymenochaete rheicolor	0	0	0	0	0	0	0	0	0	0	0	0	0	0	0	0	0	0	0	0	0	0	0	0	0	0.000215119	0	0	0	0	0	0	0	0	0	0	0	0	0	0	0	0	0	0	0	0	0	4.57699e-06	0
Hanseniaspora opuntiae	0	0	0	0	0	0	0.000199203	0	0	0	0	0	0	0	0	0	0	0	0	0	0	0	0	0	0	0	0	0	0	0	0	0	0	0	0	0	0	0	0	0	0	0	0	0	0	0	0	4.23837e-06	9.05469e-06
Cladosporium salinae	0	0	0	0	0	0	0	0	0	0	0	0	0	0	0	0	0	0	0.000197161	0	0	0	0	0	0	0	0	0	0	0	0	0	0	0	0	0	0	0	0	0	0	0	0	0	0	0	0	4.19491e-06	8.96186e-06
Hannaella kunmingensis nov 98.13%	0	0	0	0	0	0	0	0.000189825	0	0	0	0	0	0	0	0	0	0	0	0	0	0	0	0	0	0	0	0	0	0	0	0	0	0	0	0	0	0	0	0	0	0	0	0	0	0	0	4.03884e-06	8.62843e-06
Myrmecridium schulzeri nov 97.28%	0	0	0	0	0	0	0	0	0	0	0	0	0	0	0	0	0.000184621	0	0	0	0	0	0	0	0	0	0	0	0	0	0	0	0	0	0	0	0	0	0	0	0	0	0	0	0	0	0	3.92811e-06	8.39187e-06
Mycoacia aurea	0	0	0	0	0	0	0	0	0	0	0	0	0	0	0	0	0	0	0	0	0	0	0	0	0	0	0	0	0	0	0	0	0	0	0	0	0	0	0	0	0	0.000179383	0	0	0	0	0	3.81666e-06	0
Penidiella aggregata nov 90.70%	0	0	0	0	0	0	0	0	0	0	0	0	0	0	0	0	0	0	0	0	0	0.000174791	0	0	0	0	0	0	0	0	0	0	0	0	0	0	0	0	0	0	0	0	0	0	0	0	0	3.71895e-06	7.94504e-06
Uwebraunia dekkeri	0	0	0	0	0	0	0	0	0	0	0	0	0	0	0	0	0	0	0	0	0	0	0	0	0	0	0	0	0	0	0.000174338	0	0	0	0	0	0	0	0	0	0	0	0	0	0	0	0	3.70931e-06	0
Valsa fabianae	0	0	0	0	0	0	0	0	0	0	0	0	0	0	0	0	0	0	0	0	0	0	0	0	0	0.000172095	0	0	0	0	0	0	0	0	0	0	0	0	0	0	0	0	0	0	0	0	0	3.66159e-06	0
Ophiocordyceps sinensis nov 98.36%	0	0	0	0	0	0	0	0	0	0	0	0	0	0	0	0	0	0	0	0	0	0	0	0	0	0.000172095	0	0	0	0	0	0	0	0	0	0	0	0	0	0	0	0	0	0	0	0	0	3.66159e-06	0
Hymenochaete cana nov 93.10%	0	0	0	0	0	0	0	0	0	0	0	0	0	0	0	0	0	0	0	0	0	0	0	0	0	0.000172095	0	0	0	0	0	0	0	0	0	0	0	0	0	0	0	0	0	0	0	0	0	3.66159e-06	0
Hyphodontia aspera nov 95.24%	0	0	0	0	0	0	0	0	0	0	0	0	0	0	0	0	0	0	0	0	0	0	0	0	0	0.000172095	0	0	0	0	0	0	0	0	0	0	0	0	0	0	0	0	0	0	0	0	0	3.66159e-06	0
Fibrodontia brevidens nov 95.29%	0	0	0	0	0	0	0	0	0	0	0	0	0	0	0	0	0	0	0	0	0	0	0	0	0	0.000172095	0	0	0	0	0	0	0	0	0	0	0	0	0	0	0	0	0	0	0	0	0	3.66159e-06	0
Cladosporium arthropodii	0	0	9.27902e-05	0	0	0	0	0	0	0	0	0	0	0	0	0	0	0	0	0	0	0	0	0	0	0	0	0	0	0	0	0	0	0	0	0	0	0	0	0	0	0	0	0	7.90202e-05	0	0	3.65554e-06	4.21774e-06
Candida dubliniensis nov 91.50%	0	0	0	0	0	0	0	0	0	0	0	0	0	0	3.99856e-05	0	0	0	0	0	0	2.18488e-05	0	0	5.89449e-05	0	0	0	0	0	0	0	0	0	0	0	0	4.65463e-05	0	0	0	0	0	0	0	0	0	3.56012e-06	2.81066e-06
Acremonium implicatum	0	0	0	0	0	0	0	0	0	0	0	0	0	0	0	0	0	0	0	0	0	0	0	0	0	0	0	0	0	0	0	0	0	0	0	0	0.000165514	0	0	0	0	0	0	0	0	0	0	3.52157e-06	0
Fusarium multispecies spp4 2	0	0	0	0	0	0	0	0	0	0	0.000159429	0	0	0	0	0	0	0	0	0	0	0	0	0	0	0	0	0	0	0	0	0	0	0	0	0	0	0	0	0	0	0	0	0	0	0	0	3.3921e-06	7.24675e-06
Pseudoseptoria collariana	0	8.00833e-05	0	0	0	0	0	0	0	0	0	0	0	0	0	0	0	0	0	0	0	0	0	0	0	0	0	0	0	0	0	0	0	0	0	0	0	0	0	0	0	0	0	0	7.90202e-05	0	0	3.38518e-06	3.64015e-06
Ophiostoma arduennense	0	0	0	0	0	0	0	0	0	0	0	0	0	0	0	0	0	0	0	0	0	0	0	0	0	0	0	0	0	0	0	0	0	0	0	0	0	0	0	0	0	0	0	0	0.00015804	0	0	3.36256e-06	0
Devriesia shakazului nov 95.86%	0	0	0	0.000157764	0	0	0	0	0	0	0	0	0	0	0	0	0	0	0	0	0	0	0	0	0	0	0	0	0	0	0	0	0	0	0	0	0	0	0	0	0	0	0	0	0	0	0	3.35667e-06	7.17107e-06
Cryptococcus amylolyticus nov 97.01%	0	0	0	0	0	0	0	0	0	0	0	0	0	0	0	0	0	0	0	0	0	0.000152942	0	0	0	0	0	0	0	0	0	0	0	0	0	0	0	0	0	0	0	0	0	0	0	0	0	3.25408e-06	6.95191e-06
Penicillium spinulosum	0	0	0	0	0	0	0	0	0	0	0	0	0	0	0	0	0	0	0	0	0	0	0	0	0	0	0	0	0	0	0	0	0	0	0	0	0	0	0	0.000145836	0	0	0	0	0	0	0	3.1029e-06	0
Hymenochaete cana nov 94.07%	0	0	0	0	0	0	0	0	0	0	0	0	0	0	0	0	0	0	0	0	0	0	0	0	0	0	0	0	0	0	0	0	0	0	0	0	0	0	0	0	0	0	0	0	0	0	0.000145233	3.09006e-06	0
Peniophora laxitexta	0	0	0	0	0	0	0	0	0	0	0	0	0	0	0	0	0	0	0	0	0	0	0	0	0	0	0	0	0	0	0	0	0	0	0.000142389	0	0	0	0	0	0	0	0	0	0	0	0	3.02956e-06	0
Coniothyrium sidae	0	0	0	0	0	0	0	0	0	0	0	0	0	0	0	0	0	0	0	0	0	0	0	0	0	0	0	0	0.000141563	0	0	0	0	0	0	0	0	0	0	0	0	0	0	0	0	0	0	3.01198e-06	0
Pyrenochaeta keratinophila nov 96.72%	0	0	0	0	0	0	0	0	0	0	0	0	0	0	0	0	0	0	0	0.000137124	0	0	0	0	0	0	0	0	0	0	0	0	0	0	0	0	0	0	0	0	0	0	0	0	0	0	0	2.91753e-06	6.23291e-06
Aspergillus penicillioides nov 98.22%	0	0	0	0	0	0	0	0	0	0	0	0	0	0	0	0	0	0	0	0	0.000135347	0	0	0	0	0	0	0	0	0	0	0	0	0	0	0	0	0	0	0	0	0	0	0	0	0	0	2.87973e-06	6.15215e-06
Cryptococcus neoformans	0	0	0	0	0	0	0	0	0	0	0	0	0	0	0	0	0	0	0	9.1416e-05	0	2.18488e-05	0	0	0	0	0	0	0	0	0	0	0	0	0	0	0	0	0	0	0	0	0	2.06356e-05	0	0	0	2.84895e-06	5.1484e-06
Toxicocladosporium banksiae nov 98.32%	0	0	0	0	0	0	0	0	0	0	0	0	0	0	0	0	0	0	0	0	0	0.000131093	0	0	0	0	0	0	0	0	0	0	0	0	0	0	0	0	0	0	0	0	0	0	0	0	0	2.78921e-06	5.95878e-06
Neofusicoccum batangarum	0	0	0	0	0	0	0	0	0	0	0	0	0	0	0	0	0	0	0	0	0	0	0	0	0	0.000129071	0	0	0	0	0	0	0	0	0	0	0	0	0	0	0	0	0	0	0	0	0	2.74619e-06	0
Epicoccum nigrum	0	0	0	0	0	0	0	0	0	0	0	0	0	0	0	0	0	0	0	0	0	0	0	0	0	0.000129071	0	0	0	0	0	0	0	0	0	0	0	0	0	0	0	0	0	0	0	0	0	2.74619e-06	0
Xenobotrytis acaducospora nov 87.66%	0	0	0	0	0	0	0	0	0	0	0	0	0	0	0	0	0	0	0	0	0	0	0	0	0	0.000129071	0	0	0	0	0	0	0	0	0	0	0	0	0	0	0	0	0	0	0	0	0	2.74619e-06	0
Phanerochaete chrysosporium nov 88.71%	0	0	0	0	0	0	0	0	0	0	0	0	0	0	0	0	0	0	0	0	0	0	0	0	0	0.000129071	0	0	0	0	0	0	0	0	0	0	0	0	0	0	0	0	0	0	0	0	0	2.74619e-06	0
Peniophora albobadia	0	0	0	0	0	0	0	0	0	0	0	0	0	0	0	0	0	0	0	0	0	0	0	0	0	0.000129071	0	0	0	0	0	0	0	0	0	0	0	0	0	0	0	0	0	0	0	0	0	2.74619e-06	0
Trichoderma atroviride	0	0	0	0	0	0	0	0	0	0	0	0	0	0	0	0	0	0	0	0	0	0	0	0	0	0	0	0	0	0	0	0	0	0	0	0	0	0	0	0	0	0	0	0.000123813	0	0	0	2.63433e-06	0
Candida dubliniensis nov 98.36%	0	0	0	0	0	0	0	0	0	0	0	0	0	7.91828e-05	0	0	0	0	0	0	0	0	0	0	0	0	0	0	0	0	0	0	0	0	0	0	0	0	0	0	0	0	0	4.12712e-05	0	0	0	2.56285e-06	3.59922e-06
Aspergillus bombycis	0	0	0	0	0	0	0	0	0	0	0	0	0	0	0	0	0	0	0	0	0	0	0	0	0	0	0.00010791	0	0	0	0	0	0	0	0	0	0	0	0	0	0	0	0	0	0	0	0	2.29595e-06	0
Amyloxenasma allantosporum	0	0	0	0	0	0	0	0	0	0	0	0	0	0	0	0	0	0	0	0	0	0	0	0	0	0	0	0	0	0	0	0	0	0.000103466	0	0	0	0	0	0	0	0	0	0	0	0	0	2.20141e-06	0
Candida orthopsilosis	0	0	0	0	1.86965e-05	0	0	0	0	0	0	0	0	0	0	0	0	0	0	0	0	0	0	0	0	0	0	0	0	0	0	0	0	0	0	0	0	0	8.47027e-05	0	0	0	0	0	0	0	0	2.19998e-06	8.4984e-07
Candida nivariensis nov 98.42%	0	0	0	0	0	0	0	0	0	0	0	0	0	0	0	0	0	0	0	0	0	0	0	0	0	0	0	0	0	0	0	0	0	0	0	0	0	0	0	0	0	0	0	0.000103178	0	0	0	2.19527e-06	0
Candida tropicalis nov 97.57%	0	0	0	0	0	0	0	0	0	0	0	0	0	0	0	0	0	0	0	0	0	0	0	0	0	0	0	0	0	0	0	0	0	0	0	0	0	0	0	0	0	0	0	0.000103178	0	0	0	2.19527e-06	0
multigenus multispecies spp3 2	0	0	0	0	0	0	0	0	0	0	0	0	0	0	0	0	0	0	0	0	0	0	0	0	0	0	0	0.0001001	0	0	0	0	0	0	0	0	0	0	0	0	0	0	0	0	0	0	0	2.12979e-06	0
Mycosphaerella pseudovespa nov 89.51%	0	0	0	0	0	0	0	0	0	0	9.56572e-05	0	0	0	0	0	0	0	0	0	0	0	0	0	0	0	0	0	0	0	0	0	0	0	0	0	0	0	0	0	0	0	0	0	0	0	0	2.03526e-06	4.34805e-06
Stenella araguata nov 85.99%	0	0	0	0	0	0	0	0	0	0	9.56572e-05	0	0	0	0	0	0	0	0	0	0	0	0	0	0	0	0	0	0	0	0	0	0	0	0	0	0	0	0	0	0	0	0	0	0	0	0	2.03526e-06	4.34805e-06
Fusarium nelsonii nov 98.10%	0	0	0	0	0	0	0	0	0	0	9.56572e-05	0	0	0	0	0	0	0	0	0	0	0	0	0	0	0	0	0	0	0	0	0	0	0	0	0	0	0	0	0	0	0	0	0	0	0	0	2.03526e-06	4.34805e-06
Ophiosphaerella agrostidis nov 89.54%	0	0	0	9.46581e-05	0	0	0	0	0	0	0	0	0	0	0	0	0	0	0	0	0	0	0	0	0	0	0	0	0	0	0	0	0	0	0	0	0	0	0	0	0	0	0	0	0	0	0	2.014e-06	4.30264e-06
Cladosporium grevilleae	0	0	9.27902e-05	0	0	0	0	0	0	0	0	0	0	0	0	0	0	0	0	0	0	0	0	0	0	0	0	0	0	0	0	0	0	0	0	0	0	0	0	0	0	0	0	0	0	0	0	1.97426e-06	4.21774e-06
Mycosphaerella tassiana	0	0	9.27902e-05	0	0	0	0	0	0	0	0	0	0	0	0	0	0	0	0	0	0	0	0	0	0	0	0	0	0	0	0	0	0	0	0	0	0	0	0	0	0	0	0	0	0	0	0	1.97426e-06	4.21774e-06
Cadophora melinii	0	0	0	0	0	0	0	0	0	0	0	0	0	0	0	0	0	0	0	9.1416e-05	0	0	0	0	0	0	0	0	0	0	0	0	0	0	0	0	0	0	0	0	0	0	0	0	0	0	0	1.94502e-06	4.15527e-06
Cadophora melinii nov 98.31%	0	0	0	0	0	0	0	0	0	0	0	0	0	0	0	0	0	0	0	9.1416e-05	0	0	0	0	0	0	0	0	0	0	0	0	0	0	0	0	0	0	0	0	0	0	0	0	0	0	0	1.94502e-06	4.15527e-06
Suillus flavidus nov 94.07%	0	0	0	0	0	0	0	0	0	0	0	0	0	0	0	0	0	0	0	9.1416e-05	0	0	0	0	0	0	0	0	0	0	0	0	0	0	0	0	0	0	0	0	0	0	0	0	0	0	0	1.94502e-06	4.15527e-06
Trichoderma pseudokoningii	0	0	0	0	0	0	0	0	0	0	0	0	0	0	0	0	0	0	0	0	0	0	0	0	0	0	0	0	0	0	8.71688e-05	0	0	0	0	0	0	0	0	0	0	0	0	0	0	0	0	1.85465e-06	0
Cladosporium exasperatum nov 98.31%	0	0	0	0	0	0	0	0	0	0	0	0	0	0	0	0	0	0	0	0	0	0	0	0	0	8.60474e-05	0	0	0	0	0	0	0	0	0	0	0	0	0	0	0	0	0	0	0	0	0	1.8308e-06	0
Ramopenidiella cycadicola nov 85.28%	0	0	0	0	0	0	0	0	0	0	0	0	0	0	0	0	0	0	0	0	0	0	0	0	0	8.60474e-05	0	0	0	0	0	0	0	0	0	0	0	0	0	0	0	0	0	0	0	0	0	1.8308e-06	0
Pseudoseptoria collariana nov 92.31%	0	0	0	0	0	0	0	0	0	0	0	0	0	0	0	0	0	0	0	0	0	0	0	0	0	8.60474e-05	0	0	0	0	0	0	0	0	0	0	0	0	0	0	0	0	0	0	0	0	0	1.8308e-06	0
Aspergillus ibericus nov 97.46%	0	0	0	0	0	0	0	0	0	0	0	0	0	0	0	0	0	0	0	0	0	0	0	0	0	8.60474e-05	0	0	0	0	0	0	0	0	0	0	0	0	0	0	0	0	0	0	0	0	0	1.8308e-06	0
Aspergillus unilateralis nov 98.42%	0	0	0	0	0	0	0	0	0	0	0	0	0	0	0	0	0	0	0	0	0	0	0	0	0	8.60474e-05	0	0	0	0	0	0	0	0	0	0	0	0	0	0	0	0	0	0	0	0	0	1.8308e-06	0
Pestalotiopsis coffeae-arabicae nov 91.94%	0	0	0	0	0	0	0	0	0	0	0	0	0	0	0	0	0	0	0	0	0	0	0	0	0	8.60474e-05	0	0	0	0	0	0	0	0	0	0	0	0	0	0	0	0	0	0	0	0	0	1.8308e-06	0
Sporobolomyces ruberrimus nov 97.74%	0	0	0	0	0	0	0	0	0	0	0	0	0	0	0	0	0	0	0	0	0	0	0	0	0	8.60474e-05	0	0	0	0	0	0	0	0	0	0	0	0	0	0	0	0	0	0	0	0	0	1.8308e-06	0
Saccharomyces cerevisiae	0	0	0	0	0	0	0	0	0	0	0	0	0	0	0	0	0	0	0	0	0	0	0	0	0	0	0	0	0	0	0	0	0	0	0	0	0	0	8.47027e-05	0	0	0	0	0	0	0	0	1.80218e-06	0
Trichoderma calamagrostidis nov 78.55%	0	0	0	0	0	0	0	0	0	0	0	0	0	0	0	0	0	0	0	0	0	0	0	0	0	0	0	0	0	0	0	0	0	0	0	0	0	0	0	0	0	0	0	8.25423e-05	0	0	0	1.75622e-06	0
Sistotrema coroniferum nov 83.51%	0	0	0	0	0	0	0	0	0	0	0	0	0	0	0	0	0	0	0	0	0	0	0	0	0	0	0	0	0	0	0	0	0	0	0	0	0	0	0	0	0	0	0	8.25423e-05	0	0	0	1.75622e-06	0
Marasmiellus candidus	0	8.00833e-05	0	0	0	0	0	0	0	0	0	0	0	0	0	0	0	0	0	0	0	0	0	0	0	0	0	0	0	0	0	0	0	0	0	0	0	0	0	0	0	0	0	0	0	0	0	1.7039e-06	3.64015e-06
Dioszegia zsoltii var. yunnanensis	0	0	0	0	0	0	0	7.59301e-05	0	0	0	0	0	0	0	0	0	0	0	0	0	0	0	0	0	0	0	0	0	0	0	0	0	0	0	0	0	0	0	0	0	0	0	0	0	0	0	1.61553e-06	3.45137e-06
Phyllosticta capitalensis	0	0	0	0	0	0	0	0	0	0	6.37714e-05	0	0	0	0	0	0	0	0	0	0	0	0	0	0	0	0	0	0	0	0	0	0	0	0	0	0	0	0	0	0	0	0	0	0	0	0	1.35684e-06	2.8987e-06
Mycosphaerella cryptica nov 87.46%	0	0	0	0	0	0	0	0	0	0	6.37714e-05	0	0	0	0	0	0	0	0	0	0	0	0	0	0	0	0	0	0	0	0	0	0	0	0	0	0	0	0	0	0	0	0	0	0	0	0	1.35684e-06	2.8987e-06
Knufia aspidiotus nov 87.54%	0	0	0	6.31054e-05	0	0	0	0	0	0	0	0	0	0	0	0	0	0	0	0	0	0	0	0	0	0	0	0	0	0	0	0	0	0	0	0	0	0	0	0	0	0	0	0	0	0	0	1.34267e-06	2.86843e-06
Candida pararugosa	0	0	0	6.31054e-05	0	0	0	0	0	0	0	0	0	0	0	0	0	0	0	0	0	0	0	0	0	0	0	0	0	0	0	0	0	0	0	0	0	0	0	0	0	0	0	0	0	0	0	1.34267e-06	2.86843e-06
Acremonium acutatum nov 91.96%	0	0	0	6.31054e-05	0	0	0	0	0	0	0	0	0	0	0	0	0	0	0	0	0	0	0	0	0	0	0	0	0	0	0	0	0	0	0	0	0	0	0	0	0	0	0	0	0	0	0	1.34267e-06	2.86843e-06
Issatchenkia orientalis	0	0	0	0	0	0	0	0	0	0	0	0	0	0	0	0	0	0	0	0	0	0	0	0	0	0	0	0	0	0	0	0	0	0	0	0	0	0	0	0	0	5.97943e-05	0	0	0	0	0	1.27222e-06	0
Chaetomium carinthiacum	0	0	0	0	0	0	0	0	0	0	0	0	0	0	0	0	0	0	0	0	0	0	0	0	0	0	0	0	0	0	0	0	0	0	4.74631e-05	0	0	0	0	0	0	0	0	0	0	0	0	1.00985e-06	0
Rhodotorula nothofagi	0	0	0	0	0	0	0	0	0	0	0	0	0	0	0	0	0	0	0	0	0	0	0	0	0	0	0	0	0	0	0	0	0	0	0	0	0	4.65463e-05	0	0	0	0	0	0	0	0	0	9.90346e-07	0
Candida zeylanoides	0	0	0	0	0	1.82319e-05	0	0	0	0	0	0	0	0	0	0	0	0	0	0	0	0	0	0	0	0	0	0	0	0	0	0	0	0	0	0	0	0	0	0	0	0	2.64866e-05	0	0	0	0	9.51456e-07	8.28721e-07
Strelitziana africana	0	0	0	0	0	0	0	0	0	0	0	0	0	0	0	0	0	0	0	0	0	0	0	0	0	4.30237e-05	0	0	0	0	0	0	0	0	0	0	0	0	0	0	0	0	0	0	0	0	0	9.15398e-07	0
Hymenochaete attenuata	0	0	0	0	0	0	0	0	0	0	0	0	0	0	0	0	0	0	0	0	0	0	0	0	0	4.30237e-05	0	0	0	0	0	0	0	0	0	0	0	0	0	0	0	0	0	0	0	0	0	9.15398e-07	0
Candida tropicalis nov 98.27%	0	0	0	0	0	0	0	0	0	0	0	0	0	0	0	0	0	0	0	0	0	0	0	0	0	0	0	0	0	0	0	0	0	0	0	0	0	0	0	0	0	0	0	4.12712e-05	0	0	0	8.7811e-07	0
Ophiocordyceps sinensis nov 98.02%	0	0	0	0	0	0	0	0	0	0	0	0	0	0	0	0	0	0	0	0	0	0	0	0	0	0	0	0	0	0	0	0	0	0	0	0	0	0	0	0	0	0	0	4.12712e-05	0	0	0	8.7811e-07	0
Malassezia restricta nov 98.11%	0	0	0	0	0	0	0	0	0	0	0	0	0	0	0	0	0	0	0	0	0	0	0	0	0	0	0	0	0	0	0	0	0	0	0	0	0	0	0	0	0	0	0	4.12712e-05	0	0	0	8.7811e-07	0
Lophodermium agathidis nov 94.31%	0	0	0	0	0	0	0	0	0	0	0	0	0	3.95914e-05	0	0	0	0	0	0	0	0	0	0	0	0	0	0	0	0	0	0	0	0	0	0	0	0	0	0	0	0	0	0	0	0	0	8.42371e-07	1.79961e-06
Hannaella luteola	0	0	0	0	0	0	0	3.79651e-05	0	0	0	0	0	0	0	0	0	0	0	0	0	0	0	0	0	0	0	0	0	0	0	0	0	0	0	0	0	0	0	0	0	0	0	0	0	0	0	8.07767e-07	1.72569e-06
Alternaria longissima	0	0	0	0	0	0	0	0	0	0	3.18857e-05	0	0	0	0	0	0	0	0	0	0	0	0	0	0	0	0	0	0	0	0	0	0	0	0	0	0	0	0	0	0	0	0	0	0	0	0	6.7842e-07	1.44935e-06
Cyberlindnera jadinii	0	0	0	0	0	0	0	0	0	0	3.18857e-05	0	0	0	0	0	0	0	0	0	0	0	0	0	0	0	0	0	0	0	0	0	0	0	0	0	0	0	0	0	0	0	0	0	0	0	0	6.7842e-07	1.44935e-06
Pestalotiopsis coffeae-arabicae	0	0	0	3.15527e-05	0	0	0	0	0	0	0	0	0	0	0	0	0	0	0	0	0	0	0	0	0	0	0	0	0	0	0	0	0	0	0	0	0	0	0	0	0	0	0	0	0	0	0	6.71334e-07	1.43421e-06
Sterigmatomyces halophilus	0	0	0	3.15527e-05	0	0	0	0	0	0	0	0	0	0	0	0	0	0	0	0	0	0	0	0	0	0	0	0	0	0	0	0	0	0	0	0	0	0	0	0	0	0	0	0	0	0	0	6.71334e-07	1.43421e-06
Marasmius hypophaeus	0	0	0	0	0	0	0	0	0	0	0	0	3.02462e-05	0	0	0	0	0	0	0	0	0	0	0	0	0	0	0	0	0	0	0	0	0	0	0	0	0	0	0	0	0	0	0	0	0	0	6.43536e-07	1.37483e-06
Peniophora lycii	0	0	0	0	0	0	0	0	0	0	0	0	3.02462e-05	0	0	0	0	0	0	0	0	0	0	0	0	0	0	0	0	0	0	0	0	0	0	0	0	0	0	0	0	0	0	0	0	0	0	6.43536e-07	1.37483e-06
Pilatoporus bondartsevae	0	0	0	0	1.86965e-05	0	0	0	0	0	0	0	0	0	0	0	0	0	0	0	0	0	0	0	0	0	0	0	0	0	0	0	0	0	0	0	0	0	0	0	0	0	0	0	0	0	0	3.97797e-07	8.4984e-07
[truncated: 1 more columns]

## Sheet: Frequencies
Detection frequencies of species
Status	Cancer	Cancer	Cancer	Cancer	Cancer	Cancer	Cancer	Cancer	Cancer	Cancer	Cancer	Cancer	Cancer	Cancer	Cancer	Cancer	Cancer	Cancer	Cancer	Cancer	Cancer	Cancer	Control	Control	Control	Control	Control	Control	Control	Control	Control	Control	Control	Control	Control	Control	Control	Control	Control	Control	Control	Control	Control	Control	Control	Control	Control	Overall	OSCC
ID	C2	C3	C4	C5	C6	C8	C9	C10	C11	C12	C14	C15	C17	C18	C19	C20	C21	C22	C23	C24	C26	C27	N1	N2	N3	N4	N5	N6	N7	N8	N9	N11	N12	N13	N14	N15	N16	N17	N18	N19	N20	N21	N23	N24	N25	N26	N27
Candida albicans	1	1	1	1	1	1	1	1	1	1	1	1	1	1	1	1	1	1	1	1	1	1	1	1	1	1	1	1	1	1	1	1	1	1	1	1	1	1	1	1	1	1	1	1	1	1	1	1	1
Malassezia restricta	0	1	0	1	1	1	1	1	0	1	1	1	1	1	1	1	1	1	0	1	0	1	1	1	1	0	1	0	1	0	1	1	1	1	1	1	1	1	1	1	1	1	1	1	1	1	1	0.829787	0.772727
Aspergillus penicillioides	0	1	1	1	1	0	0	1	1	1	1	0	1	1	1	1	1	1	0	0	1	1	0	1	1	1	1	0	0	1	1	0	0	1	1	1	1	1	1	0	1	1	1	0	1	1	0	0.702128	0.727273
Malassezia globosa	0	1	1	1	1	0	1	1	1	1	0	0	1	1	0	1	0	0	1	0	1	0	1	1	1	0	1	1	1	0	1	1	1	1	1	1	0	1	1	1	1	0	1	0	1	1	0	0.680851	0.590909
Cladosporium sphaerospermum nov 98.32%	1	1	0	1	0	1	1	1	0	0	1	0	0	1	1	0	0	0	0	0	1	1	0	0	1	1	1	1	1	1	1	1	0	0	0	1	1	0	0	0	1	0	1	1	1	0	0	0.531915	0.5
Cladosporium exasperatum	0	1	1	0	0	0	0	0	0	0	1	0	0	0	1	0	1	0	1	1	1	1	1	1	0	1	1	1	0	1	1	0	0	0	1	0	0	0	0	1	1	0	0	1	1	1	0	0.468085	0.409091
Malassezia restricta nov 98.37%	0	1	0	1	1	0	1	0	1	0	0	0	0	0	0	0	0	0	0	1	0	0	1	0	0	0	1	0	1	0	1	1	0	1	1	1	1	1	0	1	1	1	0	0	0	1	1	0.446809	0.272727
Aspergillus restrictus	0	0	0	1	1	1	1	1	0	0	0	0	0	0	0	0	1	1	0	0	0	1	1	0	1	0	1	0	1	0	1	0	0	1	0	0	0	1	1	1	0	0	0	0	0	0	0	0.361702	0.363636
Malassezia caprae nov 84.69%	0	0	1	1	0	0	0	1	0	0	0	0	0	0	0	0	1	0	0	1	0	0	0	0	1	1	1	0	0	0	1	1	1	1	0	0	0	0	1	1	0	0	0	1	0	0	0	0.319149	0.227273
Candida parapsilosis	0	0	0	1	1	0	0	1	1	0	0	0	0	0	0	0	0	0	0	1	0	0	0	0	0	1	0	0	0	0	1	0	1	0	0	0	1	0	1	1	1	0	0	0	0	0	0	0.255319	0.227273
Didymella glomerata nov 98.36%	0	0	0	1	0	0	0	0	0	0	1	1	0	0	1	1	1	0	0	1	0	0	0	0	0	1	0	0	0	0	0	0	0	0	0	0	0	0	0	0	0	0	0	0	0	1	1	0.212766	0.318182
Candida tropicalis	1	0	1	0	0	0	1	0	0	1	0	0	1	0	0	0	1	0	0	0	0	1	0	0	0	0	0	0	0	0	0	0	0	0	0	0	0	0	0	0	0	0	1	1	1	0	0	0.212766	0.318182
Ophiocordyceps sinensis	0	0	0	0	0	0	0	0	0	0	0	0	1	0	0	1	0	0	0	1	0	0	0	1	0	1	0	1	1	0	0	0	0	0	0	0	0	0	0	0	0	0	0	1	0	1	0	0.191489	0.136364
Candida etchellsii	1	0	0	1	0	0	1	1	0	0	0	0	0	1	0	0	0	0	0	1	0	1	0	0	0	0	0	0	0	0	0	0	0	1	0	0	1	0	0	0	0	0	0	0	0	0	0	0.191489	0.318182
Cladosporium sphaerospermum	0	1	0	1	0	0	0	0	0	0	0	0	0	0	0	0	0	0	0	0	0	0	0	0	1	1	0	1	1	0	0	0	0	0	0	0	0	0	0	0	1	0	0	0	1	0	0	0.170213	0.0909091
Candida albicans nov 92.15%	0	0	0	1	0	0	0	0	0	0	1	0	0	1	1	0	0	1	0	1	0	0	0	0	0	0	0	0	0	0	0	0	0	0	0	0	1	0	0	0	1	0	0	0	0	0	0	0.170213	0.272727
Cladosporium halotolerans	0	0	0	0	1	0	0	0	0	0	0	0	0	0	0	0	0	0	0	0	0	0	0	0	1	0	1	0	1	1	0	1	0	0	0	1	0	0	0	0	0	0	0	0	1	0	0	0.170213	0.0454545
Rhodotorula mucilaginosa	1	0	1	0	0	0	0	0	1	0	0	0	0	1	1	0	0	0	0	0	0	0	0	0	0	0	1	0	0	0	0	0	0	0	0	0	1	0	0	0	0	0	0	0	0	0	0	0.148936	0.227273
Sarcinomyces crustaceus nov 86.06%	0	0	0	0	0	0	0	0	0	0	0	0	1	0	0	0	1	0	1	0	1	0	0	0	0	1	0	1	0	0	1	0	0	0	0	0	0	0	0	0	0	0	0	0	0	0	0	0.148936	0.181818
Aspergillus tamarii	0	0	0	0	0	0	0	0	0	0	0	0	0	0	0	0	0	0	0	0	0	0	0	0	0	0	1	0	1	0	0	1	1	1	0	0	0	1	0	0	1	0	0	0	0	0	0	0.148936	0
Alternaria alternata	0	0	0	0	0	0	0	0	0	0	0	0	0	0	0	0	0	0	0	0	0	0	1	1	1	0	1	1	0	0	0	1	0	0	0	0	1	0	0	0	0	0	0	0	0	0	0	0.148936	0
Malassezia japonica	0	0	0	1	0	0	0	0	1	0	0	0	0	0	0	0	0	0	0	0	0	1	1	0	0	0	0	0	0	0	0	0	0	1	0	0	0	1	1	0	0	0	0	0	0	0	0	0.148936	0.136364
Botryobasidium conspersum nov 87.66%	0	0	0	0	0	0	0	0	0	0	0	0	0	1	1	0	0	0	0	1	0	0	0	0	0	0	0	0	1	0	0	0	0	0	0	0	0	0	0	1	1	0	0	0	0	1	0	0.148936	0.136364
Saccharomyces kudriavzevii	1	1	0	1	0	0	0	0	0	0	0	0	0	1	1	0	0	0	0	0	0	0	0	0	0	0	0	0	0	0	0	0	0	0	0	0	0	0	1	1	0	0	0	0	0	0	0	0.148936	0.227273
Malassezia globosa nov 97.50%	0	0	0	1	0	0	1	0	0	1	0	0	0	1	0	0	0	0	0	1	0	0	0	0	0	0	0	0	0	0	1	1	0	0	0	0	0	0	0	0	0	0	0	0	0	0	0	0.148936	0.227273
Gibberella intricans	0	1	0	0	0	0	0	1	1	0	1	0	0	0	0	0	0	1	0	0	0	0	0	0	0	0	0	0	0	0	0	0	0	0	0	0	0	1	0	0	0	0	0	0	0	0	0	0.12766	0.227273
Coniosporium apollinis nov 85.22%	0	0	0	0	0	0	0	0	1	0	0	0	0	0	0	0	0	0	0	0	1	0	1	0	1	1	0	0	0	0	0	0	1	0	0	0	0	0	0	0	0	0	0	0	0	0	0	0.12766	0.0909091
Meyerozyma caribbica	0	0	0	0	1	0	0	0	0	0	0	1	0	0	0	0	0	0	0	0	0	1	0	0	0	1	0	0	1	0	0	0	0	0	0	0	0	0	0	0	0	0	0	0	1	0	0	0.12766	0.136364
Malassezia furfur	0	0	0	0	0	0	0	0	0	0	0	0	0	0	0	0	0	0	0	0	0	0	1	0	0	0	0	0	1	0	0	0	0	1	0	1	0	1	0	1	0	0	0	0	0	0	0	0.12766	0
Hymenochaete cana nov 96.84%	0	0	0	0	0	0	0	0	0	0	0	0	1	0	0	1	0	0	0	0	0	0	0	0	0	0	0	0	0	0	1	0	0	0	0	0	0	0	1	0	0	0	0	1	1	0	0	0.12766	0.0909091
Aspergillus flavus	0	0	0	1	0	0	0	0	0	0	1	0	0	0	0	0	0	1	0	0	0	0	0	0	0	0	0	0	1	0	0	0	1	0	0	0	0	0	0	0	1	0	0	0	0	0	0	0.12766	0.136364
Cladosporium oxysporum	0	0	1	1	0	0	0	1	0	0	0	0	0	0	0	0	0	0	0	0	0	0	1	0	0	0	0	0	0	1	0	0	0	0	0	0	0	0	0	0	0	0	0	0	0	0	0	0.106383	0.136364
Aspergillus niger	0	0	0	1	1	0	0	1	1	0	0	0	0	0	0	0	0	0	0	0	0	0	0	0	0	0	0	0	0	0	0	0	0	1	0	0	0	0	0	0	0	0	0	0	0	0	0	0.106383	0.181818
Eupenidiella venezuelensis nov 94.06%	0	1	0	1	0	0	0	0	0	0	0	0	0	0	0	0	0	0	0	1	0	0	1	0	0	0	0	0	0	0	0	0	0	1	0	0	0	0	0	0	0	0	0	0	0	0	0	0.106383	0.136364
Candida dubliniensis	1	0	0	0	0	0	0	0	0	0	0	0	0	1	1	0	0	0	0	0	0	0	0	0	0	0	1	0	0	0	0	0	0	0	0	0	0	0	0	0	0	0	0	1	0	0	0	0.106383	0.136364
Hanseniaspora uvarum nov 98.04%	0	0	0	0	0	0	0	0	0	0	0	0	0	0	0	0	0	0	0	0	0	0	0	0	0	0	0	0	0	0	1	1	0	0	0	0	0	1	0	0	0	0	1	0	0	1	0	0.106383	0
Talaromyces funiculosus	0	0	0	0	0	0	0	0	0	0	0	0	0	0	0	0	0	0	0	0	0	0	0	0	0	0	1	0	0	0	0	0	1	1	0	0	0	0	0	0	1	0	0	0	0	0	0	0.0851064	0
Candida salmanticensis nov 79.52%	0	0	0	0	0	0	0	0	0	0	0	0	0	0	0	0	0	0	0	0	0	0	0	0	0	0	1	0	0	0	0	0	0	0	0	0	0	1	0	1	1	0	0	0	0	0	0	0.0851064	0
Hannaella luteola nov 98.13%	0	0	1	1	0	1	0	1	0	0	0	0	0	0	0	0	0	0	0	0	0	0	0	0	0	0	0	0	0	0	0	0	0	0	0	0	0	0	0	0	0	0	0	0	0	0	0	0.0851064	0.181818
Peniophora pini nov 95.93%	0	0	0	0	0	0	1	0	0	0	0	0	0	0	0	0	0	0	0	0	0	0	0	0	0	0	0	0	0	0	0	0	0	0	1	0	0	0	0	0	1	0	0	0	0	1	0	0.0851064	0.0454545
Malassezia slooffiae	0	0	1	1	0	0	0	0	0	0	0	0	0	0	0	0	0	0	0	0	0	0	1	0	0	0	0	0	0	0	0	0	0	0	0	0	0	1	0	0	0	0	0	0	0	0	0	0.0851064	0.0909091
Ochrocladosporium frigidarii nov 98.03%	0	0	0	0	0	0	0	0	0	0	0	0	1	0	0	0	0	0	0	0	0	0	0	0	0	0	0	0	1	0	1	0	0	0	0	0	0	0	0	0	0	0	0	0	0	0	1	0.0851064	0.0454545
Malassezia restricta nov 94.10%	0	0	0	1	0	0	0	0	0	0	0	0	0	0	0	0	0	0	0	0	0	0	1	0	0	1	0	0	0	0	0	0	0	0	0	0	0	0	0	0	0	0	0	0	0	1	0	0.0851064	0.0454545
Candida metapsilosis	0	0	0	0	1	0	0	0	0	0	0	0	0	0	0	0	0	0	0	0	0	0	0	0	0	0	0	0	1	0	0	0	0	0	0	0	0	0	1	0	1	0	0	0	0	0	0	0.0851064	0.0454545
Aspergillus penicillioides nov 98.48%	0	0	0	0	0	0	0	1	0	0	0	0	0	0	0	0	0	0	0	0	0	0	0	0	0	0	0	0	0	0	1	0	0	1	0	1	0	0	0	0	0	0	0	0	0	0	0	0.0851064	0.0454545
Talaromyces funiculosus nov 98.36%	0	0	0	0	0	0	0	0	0	0	0	0	0	0	0	0	0	0	0	0	0	0	0	0	0	0	1	0	0	0	0	0	1	1	0	0	0	0	0	0	1	0	0	0	0	0	0	0.0851064	0
Aspergillus austroafricanus	0	0	0	0	0	0	1	0	0	0	0	0	0	0	0	0	0	1	0	0	0	0	0	0	0	0	0	0	0	0	0	0	0	1	0	0	0	0	1	0	0	0	0	0	0	0	0	0.0851064	0.0909091
Uwebraunia australiensis	0	0	0	0	0	0	0	0	0	0	1	0	0	0	0	0	0	1	0	0	0	0	1	0	0	0	0	0	0	0	1	0	0	0	0	0	0	0	0	0	0	0	0	0	0	0	0	0.0851064	0.0909091
Candida santamariae	0	1	0	0	0	1	0	0	0	0	0	0	0	0	0	0	1	0	0	0	0	0	0	0	0	0	0	0	0	0	0	0	0	0	0	0	0	0	0	0	0	0	1	0	0	0	0	0.0851064	0.136364
Neophysalospora eucalypti nov 96.99%	0	0	0	0	0	0	0	0	0	0	0	0	0	0	0	0	0	0	0	0	0	0	0	0	0	1	0	0	0	0	0	0	0	1	0	0	0	0	0	0	0	0	1	0	1	0	0	0.0851064	0
Candida dubliniensis nov 91.50%	0	0	0	0	0	0	0	0	0	0	0	0	0	0	1	0	0	0	0	0	0	1	0	0	1	0	0	0	0	0	0	0	0	0	0	0	0	1	0	0	0	0	0	0	0	0	0	0.0851064	0.0909091
Pseudorobillarda siamensis nov 93.02%	0	0	0	0	0	0	0	0	0	0	0	0	0	0	0	0	0	0	0	0	0	0	0	1	1	1	0	0	0	0	0	0	0	0	0	0	0	0	0	0	0	0	0	0	0	0	0	0.0638298	0
Eremascus albus nov 79.67%	0	0	0	0	0	0	0	0	0	0	0	0	0	0	0	0	0	0	0	0	0	0	0	0	0	0	0	0	0	0	1	0	0	0	0	0	0	1	0	0	0	1	0	0	0	0	0	0.0638298	0
Skeletocutis diluta	0	0	1	0	0	0	0	0	0	1	0	0	0	0	0	0	0	0	0	0	0	0	0	1	0	0	0	0	0	0	0	0	0	0	0	0	0	0	0	0	0	0	0	0	0	0	0	0.0638298	0.0909091
Alternaria infectoria	0	0	1	0	0	0	0	0	0	0	0	0	0	0	0	0	0	0	0	0	0	0	0	0	0	0	0	0	0	0	0	0	0	0	0	0	0	0	0	0	0	1	0	0	0	0	1	0.0638298	0.0454545
Penicillium toxicarium	0	1	0	0	1	0	0	0	0	0	1	0	0	0	0	0	0	0	0	0	0	0	0	0	0	0	0	0	0	0	0	0	0	0	0	0	0	0	0	0	0	0	0	0	0	0	0	0.0638298	0.136364
Candida nivariensis	1	0	0	0	0	0	0	0	0	0	1	0	0	0	0	0	0	0	0	0	0	0	0	0	0	0	0	0	0	0	0	0	0	0	0	0	0	0	0	0	0	0	0	1	0	0	0	0.0638298	0.0909091
multigenus multispecies spp14 2	0	0	0	0	0	0	0	0	0	0	0	0	0	0	0	0	0	0	0	0	0	0	1	0	0	0	0	0	0	1	0	0	0	0	0	0	0	0	0	0	0	0	0	0	0	1	0	0.0638298	0
Malassezia globosa nov 95.21%	0	1	0	0	0	0	0	0	0	0	0	0	0	0	0	0	0	0	0	0	0	0	0	0	0	0	0	0	0	0	0	1	0	0	0	0	0	1	0	0	0	0	0	0	0	0	0	0.0638298	0.0454545
Kodamaea ohmeri nov 89.32%	0	0	0	0	0	0	1	0	0	0	0	0	0	0	0	0	0	0	0	0	0	0	0	0	0	0	0	0	0	0	0	0	0	0	0	0	0	0	1	1	0	0	0	0	0	0	0	0.0638298	0.0454545
Cordana ellipsoidea nov 93.96%	0	0	0	0	0	0	0	0	0	0	0	0	0	0	0	0	0	0	0	0	0	0	0	0	0	0	0	0	0	1	0	0	0	0	1	0	0	0	0	1	0	0	0	0	0	0	0	0.0638298	0
Talaromyces minioluteus nov 95.58%	0	0	0	0	0	0	0	0	0	0	0	0	0	0	0	0	0	0	0	0	0	0	0	0	0	0	1	0	0	0	0	0	0	0	0	0	1	0	0	0	1	0	0	0	0	0	0	0.0638298	0
Malassezia slooffiae nov 96.34%	1	0	0	1	0	1	0	0	0	0	0	0	0	0	0	0	0	0	0	0	0	0	0	0	0	0	0	0	0	0	0	0	0	0	0	0	0	0	0	0	0	0	0	0	0	0	0	0.0638298	0.136364
Ophiocordyceps sinensis nov 97.02%	0	1	0	0	0	0	0	0	0	0	0	0	0	0	0	0	0	0	0	0	0	0	0	0	0	0	0	0	0	0	0	0	0	0	0	0	0	0	0	1	1	0	0	0	0	0	0	0.0638298	0.0454545
Periconia macrospinosa nov 94.90%	0	0	0	0	1	0	0	0	0	0	0	0	0	0	0	0	0	0	0	0	0	0	0	0	0	1	0	0	1	0	0	0	0	0	0	0	0	0	0	0	0	0	0	0	0	0	0	0.0638298	0.0454545
Gaeumannomyces radicicola nov 91.28%	0	0	0	0	0	0	0	0	0	0	0	0	0	0	0	0	0	0	0	0	0	0	0	0	0	0	0	0	0	0	0	0	0	1	0	1	0	0	0	0	0	0	0	1	0	0	0	0.0638298	0
Didymella glomerata	0	0	0	0	0	0	0	0	0	0	0	0	0	0	0	0	0	0	0	0	0	0	0	0	0	0	0	0	1	1	0	0	0	0	0	0	0	0	0	0	0	0	0	0	0	1	0	0.0638298	0
Debaryomyces multispecies spp7 2	0	0	0	0	0	0	1	0	0	0	0	0	0	0	0	0	0	0	0	0	0	0	0	0	0	0	0	0	0	0	1	0	0	1	0	0	0	0	0	0	0	0	0	0	0	0	0	0.0638298	0.0454545
Peniophora aurantiaca nov 95.94%	0	0	0	0	0	0	0	0	0	0	0	0	1	0	0	0	0	0	0	0	1	0	0	0	0	0	0	0	0	0	0	0	0	0	1	0	0	0	0	0	0	0	0	0	0	0	0	0.0638298	0.0909091
Ophiostoma pulvinisporum nov 89.67%	0	0	0	0	0	0	0	0	0	0	0	0	0	0	0	0	0	0	0	0	0	0	0	0	0	1	0	0	0	0	0	0	0	0	0	0	0	0	0	0	0	0	0	1	1	0	0	0.0638298	0
Aspergillus amstelodami	0	0	0	0	0	0	0	0	0	0	0	0	0	0	0	0	0	0	0	0	0	0	0	0	0	0	0	0	0	1	0	0	0	0	0	1	0	1	0	0	0	0	0	0	0	0	0	0.0638298	0
Alternaria multispecies spp16 2	0	0	0	0	0	0	0	0	0	0	0	0	0	0	0	0	0	0	0	0	0	0	0	0	1	0	0	0	0	0	0	1	0	0	0	0	0	0	0	1	0	0	0	0	0	0	0	0.0638298	0
Aspergillus nomius	0	0	0	0	0	0	0	0	0	0	0	0	0	0	0	0	0	0	0	0	0	0	0	0	0	0	1	0	0	0	0	0	1	0	0	0	0	0	0	0	1	0	0	0	0	0	0	0.0638298	0
Hymenochaete nanospora	0	0	0	0	0	0	0	0	0	0	0	0	0	0	0	1	0	0	0	0	0	0	0	0	0	0	0	0	0	0	0	0	0	0	0	0	0	0	0	0	0	0	0	1	1	0	0	0.0638298	0.0454545
Aureobasidium pullulans	0	0	0	0	0	0	0	0	0	0	0	0	1	0	0	0	0	0	1	0	1	0	0	0	0	0	0	0	0	0	0	0	0	0	0	0	0	0	0	0	0	0	0	0	0	0	0	0.0638298	0.136364
Cryptococcus neoformans	0	0	0	0	0	0	0	0	0	0	0	0	0	0	0	0	0	0	0	1	0	1	0	0	0	0	0	0	0	0	0	0	0	0	0	0	0	0	0	0	0	0	0	1	0	0	0	0.0638298	0.0909091
Mycoacia aurea nov 96.78%	0	0	0	0	0	0	0	0	0	0	0	0	0	0	0	0	0	0	0	0	0	0	0	0	0	0	0	0	0	0	0	0	0	0	0	0	0	0	0	0	1	1	0	0	0	0	0	0.0425532	0
Cladosporium exasperatum nov 97.97%	0	0	0	0	0	0	0	0	0	0	0	0	0	0	0	0	0	0	1	1	0	0	0	0	0	0	0	0	0	0	0	0	0	0	0	0	0	0	0	0	0	0	0	0	0	0	0	0.0425532	0.0909091
Trametes hirsuta nov 92.98%	0	0	0	0	0	0	0	0	0	0	0	0	0	0	0	0	0	0	0	0	0	0	0	0	0	0	0	0	0	0	0	0	0	0	1	1	0	0	0	0	0	0	0	0	0	0	0	0.0425532	0
Xenocamarosporium acaciae nov 79.68%	0	0	0	0	0	0	0	1	1	0	0	0	0	0	0	0	0	0	0	0	0	0	0	0	0	0	0	0	0	0	0	0	0	0	0	0	0	0	0	0	0	0	0	0	0	0	0	0.0425532	0.0909091
Sporidiobolus johnsonii	0	1	0	0	0	0	0	0	1	0	0	0	0	0	0	0	0	0	0	0	0	0	0	0	0	0	0	0	0	0	0	0	0	0	0	0	0	0	0	0	0	0	0	0	0	0	0	0.0425532	0.0909091
Xenasma rimicola nov 85.51%	0	0	0	0	0	0	0	0	0	0	0	0	0	0	0	0	0	0	0	0	0	0	0	1	0	0	0	0	0	1	0	0	0	0	0	0	0	0	0	0	0	0	0	0	0	0	0	0.0425532	0
Aureobasidium pullulans nov 97.35%	0	0	0	1	0	0	0	0	0	0	0	0	0	0	0	0	0	0	0	0	0	0	0	0	0	0	0	0	1	0	0	0	0	0	0	0	0	0	0	0	0	0	0	0	0	0	0	0.0425532	0.0454545
Davidsoniella australis nov 94.46%	0	0	0	0	1	0	0	0	0	1	0	0	0	0	0	0	0	0	0	0	0	0	0	0	0	0	0	0	0	0	0	0	0	0	0	0	0	0	0	0	0	0	0	0	0	0	0	0.0425532	0.0909091
Pseudoseptoria collariana nov 98.05%	0	1	0	0	0	0	0	0	0	0	0	0	0	0	0	0	0	0	0	0	0	0	0	0	0	0	0	0	0	0	0	0	0	0	0	0	0	0	0	0	0	0	0	0	1	0	0	0.0425532	0.0454545
Toxicocladosporium irritans	0	0	0	0	0	0	1	0	0	0	0	0	0	0	0	1	0	0	0	0	0	0	0	0	0	0	0	0	0	0	0	0	0	0	0	0	0	0	0	0	0	0	0	0	0	0	0	0.0425532	0.0909091
Trichoderma multispecies spp6 2	0	0	0	0	0	0	0	0	0	0	0	0	0	0	0	0	0	0	0	0	0	0	1	0	0	0	0	0	0	0	1	0	0	0	0	0	0	0	0	0	0	0	0	0	0	0	0	0.0425532	0
Zygophiala wisconsinensis nov 84.29%	0	0	0	0	0	0	0	0	0	0	0	0	0	0	0	0	0	0	0	0	0	0	0	0	0	0	1	0	0	0	0	0	1	0	0	0	0	0	0	0	0	0	0	0	0	0	0	0.0425532	0
Debaryomyces udenii nov 84.75%	0	0	0	0	0	0	0	0	0	0	0	0	0	0	0	0	0	0	0	0	0	0	0	0	0	0	0	0	0	0	1	0	0	0	0	0	0	0	0	0	0	0	0	1	0	0	0	0.0425532	0
Coniochaeta africana nov 95.42%	0	0	0	0	0	0	0	0	0	0	0	0	0	0	0	0	0	0	0	0	0	0	0	0	0	0	0	0	0	0	1	0	0	0	0	0	0	0	0	1	0	0	0	0	0	0	0	0.0425532	0
Curvularia heteropogonis nov 97.12%	0	0	0	0	0	0	0	0	0	0	1	0	0	0	0	0	0	0	0	0	0	0	0	0	0	0	0	0	0	0	0	0	0	0	1	0	0	0	0	0	0	0	0	0	0	0	0	0.0425532	0.0454545
Neodevriesia hilliana nov 96.05%	0	0	0	0	0	0	0	0	0	0	0	0	0	0	0	0	0	0	0	0	0	0	0	0	0	0	1	0	0	0	0	0	0	0	0	0	0	0	0	1	0	0	0	0	0	0	0	0.0425532	0
Cryptococcus diffluens	0	1	0	0	0	0	0	1	0	0	0	0	0	0	0	0	0	0	0	0	0	0	0	0	0	0	0	0	0	0	0	0	0	0	0	0	0	0	0	0	0	0	0	0	0	0	0	0.0425532	0.0909091
Phaeothecoidea melaleuca nov 94.00%	0	1	0	0	0	0	0	0	0	0	0	0	0	0	0	0	0	0	0	0	0	0	0	0	0	0	0	0	0	0	0	0	0	0	0	0	0	0	0	0	0	0	0	0	1	0	0	0.0425532	0.0454545
Trametes ellipsospora	0	0	0	0	0	0	0	0	0	0	0	0	0	0	0	0	0	0	0	0	0	0	0	0	0	0	0	0	0	0	0	0	0	0	1	0	1	0	0	0	0	0	0	0	0	0	0	0.0425532	0
Talaromyces rotundus nov 95.06%	0	0	0	0	1	0	0	0	0	1	0	0	0	0	0	0	0	0	0	0	0	0	0	0	0	0	0	0	0	0	0	0	0	0	0	0	0	0	0	0	0	0	0	0	0	0	0	0.0425532	0.0909091
Hymenochaete cana nov 92.07%	0	0	0	0	0	0	0	0	0	0	0	0	0	0	0	0	0	0	0	0	0	0	1	0	0	0	1	0	0	0	0	0	0	0	0	0	0	0	0	0	0	0	0	0	0	0	0	0.0425532	0
Strelitziana albiziae nov 88.52%	0	0	0	0	0	0	0	0	0	0	0	0	0	0	0	0	0	0	0	0	1	0	0	0	0	0	0	0	0	0	0	0	0	0	0	0	0	0	0	0	0	0	0	1	0	0	0	0.0425532	0.0454545
Lasiodiplodia theobromae	0	0	0	0	0	0	1	0	0	0	0	0	0	0	0	0	0	0	0	0	0	1	0	0	0	0	0	0	0	0	0	0	0	0	0	0	0	0	0	0	0	0	0	0	0	0	0	0.0425532	0.0909091
Cryptococcus victoriae	0	0	0	0	0	0	0	0	0	0	0	0	1	0	0	0	1	0	0	0	0	0	0	0	0	0	0	0	0	0	0	0	0	0	0	0	0	0	0	0	0	0	0	0	0	0	0	0.0425532	0.0909091
Ochrocladosporium adansoniae nov 97.36%	0	0	0	0	0	0	0	0	0	0	1	0	0	0	0	0	0	1	0	0	0	0	0	0	0	0	0	0	0	0	0	0	0	0	0	0	0	0	0	0	0	0	0	0	0	0	0	0.0425532	0.0909091
Xenopenidiella rigidophora nov 96.01%	0	0	0	0	0	0	0	0	0	0	0	0	0	0	0	0	0	0	0	0	0	1	0	0	0	0	0	1	0	0	0	0	0	0	0	0	0	0	0	0	0	0	0	0	0	0	0	0.0425532	0.0454545
Diatrype enteroxantha nov 93.79%	0	0	0	1	0	0	0	0	0	0	0	0	0	0	0	0	0	0	0	0	0	0	0	0	0	0	0	0	0	0	0	0	0	0	0	0	0	0	0	0	0	0	0	0	0	0	1	0.0425532	0.0454545
Meyerozyma guilliermondii	0	0	0	0	0	0	0	0	0	0	0	0	0	0	0	0	0	0	0	0	0	0	0	0	0	0	0	0	0	0	1	0	0	0	0	0	1	0	0	0	0	0	0	0	0	0	0	0.0425532	0
Pestalotiopsis arceuthobii nov 97.77%	0	0	0	0	0	0	0	0	0	0	0	0	0	0	0	0	0	0	0	0	0	0	0	0	0	1	0	0	0	0	0	0	0	0	1	0	0	0	0	0	0	0	0	0	0	0	0	0.0425532	0
Leptospora rubella nov 90.30%	0	0	0	0	0	0	0	0	0	0	1	0	0	0	0	0	0	1	0	0	0	0	0	0	0	0	0	0	0	0	0	0	0	0	0	0	0	0	0	0	0	0	0	0	0	0	0	0.0425532	0.0909091
Trichoderma multispecies spp2 2	0	0	0	0	0	0	0	0	0	0	0	0	0	0	0	0	0	0	0	1	0	0	0	0	0	1	0	0	0	0	0	0	0	0	0	0	0	0	0	0	0	0	0	0	0	0	0	0.0425532	0.0454545
Hanseniaspora uvarum	0	0	0	0	0	0	0	0	0	0	0	0	0	0	0	0	0	0	0	0	0	0	0	0	0	0	0	0	0	0	1	1	0	0	0	0	0	0	0	0	0	0	0	0	0	0	0	0.0425532	0
Sporobolomyces roseus	0	0	0	0	0	1	0	1	0	0	0	0	0	0	0	0	0	0	0	0	0	0	0	0	0	0	0	0	0	0	0	0	0	0	0	0	0	0	0	0	0	0	0	0	0	0	0	0.0425532	0.0909091
Nigrospora oryzae nov 97.67%	0	0	0	0	0	0	0	0	0	0	1	0	0	0	0	0	0	1	0	0	0	0	0	0	0	0	0	0	0	0	0	0	0	0	0	0	0	0	0	0	0	0	0	0	0	0	0	0.0425532	0.0909091
Microdochium bolleyi nov 92.41%	0	0	0	0	0	0	0	0	0	0	1	0	0	0	0	0	0	1	0	0	0	0	0	0	0	0	0	0	0	0	0	0	0	0	0	0	0	0	0	0	0	0	0	0	0	0	0	0.0425532	0.0909091
Candida apicola	0	0	0	0	0	0	0	0	0	0	0	0	0	0	0	0	0	0	0	0	0	1	0	0	0	0	0	0	0	0	0	0	0	0	0	0	0	0	1	0	0	0	0	0	0	0	0	0.0425532	0.0454545
Stagonosporopsis multispecies spp5 2	0	0	0	0	0	0	0	0	0	0	0	0	0	0	0	1	0	0	0	0	0	0	0	0	0	0	0	0	0	0	0	0	0	0	0	0	0	0	0	0	0	0	0	0	0	1	0	0.0425532	0.0454545
Debaryomyces prosopidis	0	0	0	0	0	0	1	0	0	0	0	0	0	0	0	0	0	0	0	0	0	0	0	0	0	0	0	0	0	0	1	0	0	0	0	0	0	0	0	0	0	0	0	0	0	0	0	0.0425532	0.0454545
Aspergillus tamarii nov 97.46%	0	0	0	0	0	0	0	0	0	0	0	0	0	0	0	0	0	0	0	0	0	0	0	0	0	0	1	0	0	0	0	0	0	0	0	0	0	0	0	0	1	0	0	0	0	0	0	0.0425532	0
Penicillium corylophilum	1	0	0	0	0	0	0	0	0	0	0	0	0	0	0	0	0	0	0	0	0	0	0	0	0	0	0	0	0	0	0	0	0	0	0	0	0	0	0	0	0	0	0	1	0	0	0	0.0425532	0.0454545
Talaromyces flavovirens	0	0	0	0	0	0	0	0	0	0	0	0	0	0	0	0	0	0	0	0	0	0	0	0	0	0	0	0	0	0	0	0	1	0	0	0	0	0	0	0	1	0	0	0	0	0	0	0.0425532	0
Kodamaea ohmeri	0	0	0	0	0	0	0	0	0	0	0	0	0	0	0	0	0	0	0	1	0	1	0	0	0	0	0	0	0	0	0	0	0	0	0	0	0	0	0	0	0	0	0	0	0	0	0	0.0425532	0.0909091
Aspergillus restrictus nov 98.45%	0	0	0	0	0	0	0	1	0	0	0	0	0	0	0	0	0	0	0	0	0	0	0	0	0	0	0	0	0	0	0	0	0	0	0	0	0	0	1	0	0	0	0	0	0	0	0	0.0425532	0.0454545
Cladosporium multispecies spp8 2	0	0	0	0	0	0	0	1	0	0	0	0	0	0	0	0	0	0	0	0	0	0	1	0	0	0	0	0	0	0	0	0	0	0	0	0	0	0	0	0	0	0	0	0	0	0	0	0.0425532	0.0454545
Cladosporium arthropodii	0	0	1	0	0	0	0	0	0	0	0	0	0	0	0	0	0	0	0	0	0	0	0	0	0	0	0	0	0	0	0	0	0	0	0	0	0	0	0	0	0	0	0	0	1	0	0	0.0425532	0.0454545
Pseudoseptoria collariana	0	1	0	0	0	0	0	0	0	0	0	0	0	0	0	0	0	0	0	0	0	0	0	0	0	0	0	0	0	0	0	0	0	0	0	0	0	0	0	0	0	0	0	0	1	0	0	0.0425532	0.0454545
Candida dubliniensis nov 98.36%	0	0	0	0	0	0	0	0	0	0	0	0	0	1	0	0	0	0	0	0	0	0	0	0	0	0	0	0	0	0	0	0	0	0	0	0	0	0	0	0	0	0	0	1	0	0	0	0.0425532	0.0454545
Candida orthopsilosis	0	0	0	0	1	0	0	0	0	0	0	0	0	0	0	0	0	0	0	0	0	0	0	0	0	0	0	0	0	0	0	0	0	0	0	0	0	0	1	0	0	0	0	0	0	0	0	0.0425532	0.0454545
Candida zeylanoides	0	0	0	0	0	1	0	0	0	0	0	0	0	0	0	0	0	0	0	0	0	0	0	0	0	0	0	0	0	0	0	0	0	0	0	0	0	0	0	0	0	0	1	0	0	0	0	0.0425532	0.0454545
Malassezia restricta nov 80.65%	0	0	0	0	0	0	0	0	0	0	0	0	0	0	0	0	0	0	0	0	0	0	0	0	0	0	0	0	0	0	0	1	0	0	0	0	0	0	0	0	0	0	0	0	0	0	0	0.0212766	0
Hanseniaspora guilliermondii nov 96.64%	0	0	0	0	0	0	1	0	0	0	0	0	0	0	0	0	0	0	0	0	0	0	0	0	0	0	0	0	0	0	0	0	0	0	0	0	0	0	0	0	0	0	0	0	0	0	0	0.0212766	0.0454545
Peniophora laxitexta nov 98.24%	0	0	0	0	0	0	0	0	0	0	0	0	0	0	0	0	0	0	0	0	0	0	0	0	0	0	0	0	0	0	0	0	0	0	1	0	0	0	0	0	0	0	0	0	0	0	0	0.0212766	0
Exidia glandulosa nov 96.14%	0	0	0	0	0	0	1	0	0	0	0	0	0	0	0	0	0	0	0	0	0	0	0	0	0	0	0	0	0	0	0	0	0	0	0	0	0	0	0	0	0	0	0	0	0	0	0	0.0212766	0.0454545
Penicillium thomii	0	0	0	0	0	0	0	0	0	0	0	0	0	0	0	0	0	0	0	0	0	0	0	0	0	0	0	0	0	0	0	0	0	0	0	0	0	0	0	1	0	0	0	0	0	0	0	0.0212766	0
Sympodiomycopsis kandeliae nov 87.73%	0	0	0	0	0	0	0	0	0	0	0	0	0	0	0	1	0	0	0	0	0	0	0	0	0	0	0	0	0	0	0	0	0	0	0	0	0	0	0	0	0	0	0	0	0	0	0	0.0212766	0.0454545
Colletotrichum multispecies spp11 4	0	0	0	0	0	0	0	0	0	0	0	0	0	0	0	0	0	0	0	0	0	0	0	0	0	0	0	0	0	0	0	0	0	0	0	0	0	0	0	1	0	0	0	0	0	0	0	0.0212766	0
Gymnopus iocephalus nov 89.06%	0	0	0	0	0	0	0	0	0	0	0	0	0	0	0	0	0	0	0	0	0	0	0	0	0	0	0	0	0	1	0	0	0	0	0	0	0	0	0	0	0	0	0	0	0	0	0	0.0212766	0
Campanella caesia nov 90.97%	0	1	0	0	0	0	0	0	0	0	0	0	0	0	0	0	0	0	0	0	0	0	0	0	0	0	0	0	0	0	0	0	0	0	0	0	0	0	0	0	0	0	0	0	0	0	0	0.0212766	0.0454545
Rhizochaete americana nov 92.44%	0	0	0	0	0	0	0	0	0	1	0	0	0	0	0	0	0	0	0	0	0	0	0	0	0	0	0	0	0	0	0	0	0	0	0	0	0	0	0	0	0	0	0	0	0	0	0	0.0212766	0.0454545
Mycena maurella nov 87.22%	0	0	0	0	0	0	0	0	0	0	0	0	0	0	0	0	0	0	0	0	0	0	0	0	0	0	0	0	0	0	1	0	0	0	0	0	0	0	0	0	0	0	0	0	0	0	0	0.0212766	0
Xylographa bjoerkii nov 86.50%	0	0	0	0	0	0	0	0	0	0	0	0	0	0	0	0	0	0	0	0	0	0	0	0	0	0	0	1	0	0	0	0	0	0	0	0	0	0	0	0	0	0	0	0	0	0	0	0.0212766	0
Cystidiodontia laminifera nov 94.77%	0	0	0	0	0	0	0	0	0	0	0	0	0	0	0	0	0	0	0	0	0	0	0	0	0	0	0	0	1	0	0	0	0	0	0	0	0	0	0	0	0	0	0	0	0	0	0	0.0212766	0
Amylosporus bracei nov 93.24%	0	0	0	0	0	0	0	0	1	0	0	0	0	0	0	0	0	0	0	0	0	0	0	0	0	0	0	0	0	0	0	0	0	0	0	0	0	0	0	0	0	0	0	0	0	0	0	0.0212766	0.0454545
Neosetophoma samarorum nov 94.75%	0	0	0	0	0	0	0	0	0	0	0	0	0	0	0	0	0	0	0	0	0	0	0	0	0	0	0	0	0	0	0	0	0	0	0	1	0	0	0	0	0	0	0	0	0	0	0	0.0212766	0
Phanerochaete chrysosporium nov 95.51%	0	0	0	0	0	0	0	0	0	0	0	0	0	0	0	0	0	0	0	0	0	0	0	0	0	0	0	0	0	0	0	0	0	0	0	0	0	0	0	0	0	0	0	0	1	0	0	0.0212766	0
Phaeosphaeriopsis triseptata nov 91.45%	0	0	0	0	0	0	0	0	0	0	0	0	0	0	0	0	0	0	0	0	0	0	0	0	0	0	0	1	0	0	0	0	0	0	0	0	0	0	0	0	0	0	0	0	0	0	0	0.0212766	0
Sidera lowei nov 85.53%	1	0	0	0	0	0	0	0	0	0	0	0	0	0	0	0	0	0	0	0	0	0	0	0	0	0	0	0	0	0	0	0	0	0	0	0	0	0	0	0	0	0	0	0	0	0	0	0.0212766	0.0454545
Acremonium charticola nov 93.50%	0	0	0	0	0	0	0	0	0	0	0	0	0	0	0	0	0	0	0	0	0	0	0	0	0	0	0	0	0	0	0	0	0	1	0	0	0	0	0	0	0	0	0	0	0	0	0	0.0212766	0
Xanthoporia radiata nov 88.64%	0	0	0	0	0	0	0	1	0	0	0	0	0	0	0	0	0	0	0	0	0	0	0	0	0	0	0	0	0	0	0	0	0	0	0	0	0	0	0	0	0	0	0	0	0	0	0	0.0212766	0.0454545
Comoclathris spartii nov 89.04%	0	0	0	0	0	0	0	0	0	0	0	0	0	0	0	0	0	0	0	0	0	0	0	0	0	0	0	0	0	0	0	0	0	0	0	0	0	0	0	0	1	0	0	0	0	0	0	0.0212766	0
Phyllotopsis nidulans nov 83.20%	0	0	0	0	0	0	0	0	0	0	0	0	0	0	0	0	0	0	0	0	0	0	0	0	0	0	0	0	0	0	0	0	0	1	0	0	0	0	0	0	0	0	0	0	0	0	0	0.0212766	0
Sistotrema muscicola nov 85.71%	0	0	0	0	0	0	0	0	0	0	0	0	0	0	0	0	0	0	0	0	0	0	0	0	0	0	0	0	0	0	0	0	0	1	0	0	0	0	0	0	0	0	0	0	0	0	0	0.0212766	0
Setophaeosphaeria hemerocallidis	0	0	0	0	0	0	0	0	0	0	0	0	0	0	0	0	0	0	0	0	0	0	0	0	0	0	0	0	1	0	0	0	0	0	0	0	0	0	0	0	0	0	0	0	0	0	0	0.0212766	0
Vamsapriya indica nov 89.03%	0	0	0	0	0	0	0	0	0	0	0	0	0	0	0	0	0	0	0	0	0	0	0	0	0	0	1	0	0	0	0	0	0	0	0	0	0	0	0	0	0	0	0	0	0	0	0	0.0212766	0
Dioszegia takashimae nov 97.24%	0	0	0	0	0	0	0	1	0	0	0	0	0	0	0	0	0	0	0	0	0	0	0	0	0	0	0	0	0	0	0	0	0	0	0	0	0	0	0	0	0	0	0	0	0	0	0	0.0212766	0.0454545
Phaeococcomyces aloes nov 97.98%	0	0	0	0	0	0	0	0	0	0	0	0	0	0	0	0	0	0	0	0	0	0	0	0	0	0	0	0	0	0	0	0	0	0	0	0	0	0	0	0	0	0	0	0	1	0	0	0.0212766	0
Penicillium phoeniceum	0	0	0	0	0	0	0	0	0	0	0	0	0	0	0	0	0	0	0	0	0	0	0	0	0	0	0	0	0	0	0	0	0	0	0	0	0	0	0	1	0	0	0	0	0	0	0	0.0212766	0
Candida blattae	0	0	0	0	0	0	0	0	0	0	0	0	0	0	0	0	0	0	0	0	0	0	0	0	0	0	0	0	0	0	0	0	0	0	0	0	0	0	0	0	1	0	0	0	0	0	0	0.0212766	0
Ilyonectria mors-panacis nov 91.43%	0	0	0	0	0	0	0	0	0	0	0	0	0	0	0	0	0	0	0	0	0	0	0	0	0	0	1	0	0	0	0	0	0	0	0	0	0	0	0	0	0	0	0	0	0	0	0	0.0212766	0
Gloeodontia subasperispora	0	0	0	0	0	0	0	0	1	0	0	0	0	0	0	0	0	0	0	0	0	0	0	0	0	0	0	0	0	0	0	0	0	0	0	0	0	0	0	0	0	0	0	0	0	0	0	0.0212766	0.0454545
Geastrumia polystigmatis nov 91.72%	0	0	0	0	0	0	0	0	0	0	0	0	0	0	0	0	0	0	0	0	0	0	0	0	0	0	0	0	0	0	0	0	0	0	0	0	0	0	0	0	1	0	0	0	0	0	0	0.0212766	0
Brevicellicium olivascens nov 82.89%	0	0	0	0	0	0	0	0	0	0	0	0	0	0	0	0	0	0	0	0	0	0	0	0	0	0	1	0	0	0	0	0	0	0	0	0	0	0	0	0	0	0	0	0	0	0	0	0.0212766	0
Aspergillus penicillioides nov 96.98%	0	0	0	0	0	0	0	0	0	0	0	0	0	0	0	0	0	0	0	0	0	0	0	0	0	0	0	0	0	0	0	0	0	1	0	0	0	0	0	0	0	0	0	0	0	0	0	0.0212766	0
Candida vanderwaltii nov 89.34%	0	0	0	0	0	0	0	0	0	0	0	0	0	0	0	0	0	0	0	0	0	0	0	0	0	0	0	0	0	0	0	0	0	0	0	0	0	0	0	0	1	0	0	0	0	0	0	0.0212766	0
Tubeufia cerea nov 84.31%	0	0	0	0	0	0	0	0	0	0	0	0	0	0	0	0	0	0	0	0	0	0	0	0	0	0	0	0	0	0	0	0	0	0	0	0	0	0	0	0	1	0	0	0	0	0	0	0.0212766	0
Hydnopolyporus fimbriatus nov 96.61%	0	0	0	0	1	0	0	0	0	0	0	0	0	0	0	0	0	0	0	0	0	0	0	0	0	0	0	0	0	0	0	0	0	0	0	0	0	0	0	0	0	0	0	0	0	0	0	0.0212766	0.0454545
Clavulinopsis laeticolor nov 79.40%	0	0	0	0	0	0	0	0	0	0	0	0	0	0	0	0	0	0	0	0	0	0	0	0	0	0	0	0	0	0	0	0	0	0	0	0	0	0	0	0	1	0	0	0	0	0	0	0.0212766	0
Sporidiobolus johnsonii nov 98.44%	0	1	0	0	0	0	0	0	0	0	0	0	0	0	0	0	0	0	0	0	0	0	0	0	0	0	0	0	0	0	0	0	0	0	0	0	0	0	0	0	0	0	0	0	0	0	0	0.0212766	0.0454545
Passalora passaloroides nov 91.53%	0	0	0	0	0	0	0	0	0	0	0	0	0	0	0	0	0	0	0	0	0	0	0	0	0	0	0	0	0	0	0	0	0	0	1	0	0	0	0	0	0	0	0	0	0	0	0	0.0212766	0
Tremella globispora nov 93.02%	0	0	0	0	0	0	0	0	0	0	0	0	0	0	0	0	0	0	0	0	0	0	0	0	0	0	0	0	0	0	0	0	0	0	0	0	0	0	0	0	1	0	0	0	0	0	0	0.0212766	0
Phlebia acanthocystis	0	0	0	0	0	0	0	0	1	0	0	0	0	0	0	0	0	0	0	0	0	0	0	0	0	0	0	0	0	0	0	0	0	0	0	0	0	0	0	0	0	0	0	0	0	0	0	0.0212766	0.0454545
Exophiala oligosperma nov 95.77%	0	0	0	0	0	0	0	0	0	0	0	0	0	0	0	0	0	0	0	0	0	0	0	0	0	0	0	0	0	0	0	0	0	0	0	0	0	0	0	0	1	0	0	0	0	0	0	0.0212766	0
Melnikomyces vietnamensis nov 84.62%	0	0	0	0	0	0	0	0	0	0	0	0	0	0	0	0	0	0	0	0	0	0	0	0	0	0	0	0	0	0	0	0	0	0	0	0	0	0	1	0	0	0	0	0	0	0	0	0.0212766	0
multigenus multispecies spp10 2	0	0	0	0	0	0	0	0	0	0	0	0	0	0	0	0	0	0	0	0	0	0	0	0	0	0	0	0	0	0	0	0	0	0	0	0	0	0	0	0	0	1	0	0	0	0	0	0.0212766	0
Darksidea delta nov 89.32%	0	0	0	0	0	0	0	0	1	0	0	0	0	0	0	0	0	0	0	0	0	0	0	0	0	0	0	0	0	0	0	0	0	0	0	0	0	0	0	0	0	0	0	0	0	0	0	0.0212766	0.0454545
Hannaella kunmingensis	0	0	0	0	0	0	0	1	0	0	0	0	0	0	0	0	0	0	0	0	0	0	0	0	0	0	0	0	0	0	0	0	0	0	0	0	0	0	0	0	0	0	0	0	0	0	0	0.0212766	0.0454545
Cyphellophora sessilis nov 87.57%	0	0	0	0	0	0	0	0	0	0	0	0	0	0	0	0	0	0	0	0	0	0	0	0	0	0	0	0	0	0	0	0	0	0	0	0	0	0	0	0	0	1	0	0	0	0	0	0.0212766	0
Hyphopichia burtonii nov 93.26%	0	0	0	0	0	0	0	0	0	0	0	0	0	0	0	0	0	0	0	0	0	0	0	0	0	0	0	0	0	0	0	0	0	0	0	0	0	0	1	0	0	0	0	0	0	0	0	0.0212766	0
Botryobasidium conspersum nov 87.37%	0	0	0	0	0	0	0	1	0	0	0	0	0	0	0	0	0	0	0	0	0	0	0	0	0	0	0	0	0	0	0	0	0	0	0	0	0	0	0	0	0	0	0	0	0	0	0	0.0212766	0.0454545
Cryptococcus mangaliensis	0	0	0	0	0	0	0	0	0	0	0	0	0	0	0	0	0	0	0	0	0	0	0	0	0	0	0	0	0	0	0	0	0	0	0	0	0	0	0	0	1	0	0	0	0	0	0	0.0212766	0
Marasmius purpureostriatus nov 92.42%	0	0	0	0	0	0	0	0	0	0	0	0	1	0	0	0	0	0	0	0	0	0	0	0	0	0	0	0	0	0	0	0	0	0	0	0	0	0	0	0	0	0	0	0	0	0	0	0.0212766	0.0454545
Ramichloridium eucleae nov 96.42%	0	0	0	0	0	0	0	0	0	0	0	0	0	0	0	0	0	0	0	0	0	0	0	0	0	1	0	0	0	0	0	0	0	0	0	0	0	0	0	0	0	0	0	0	0	0	0	0.0212766	0
Sistotrema coronilla nov 80.51%	0	1	0	0	0	0	0	0	0	0	0	0	0	0	0	0	0	0	0	0	0	0	0	0	0	0	0	0	0	0	0	0	0	0	0	0	0	0	0	0	0	0	0	0	0	0	0	0.0212766	0.0454545
Cryptococcus cistialbidi	0	0	0	0	0	0	0	0	0	0	0	0	0	0	0	0	0	0	0	0	0	0	0	0	0	0	0	0	1	0	0	0	0	0	0	0	0	0	0	0	0	0	0	0	0	0	0	0.0212766	0
Malassezia caprae nov 97.35%	0	0	0	0	0	0	0	0	0	0	0	0	0	0	0	0	0	0	0	0	0	0	0	0	0	0	0	0	0	0	0	1	0	0	0	0	0	0	0	0	0	0	0	0	0	0	0	0.0212766	0
Chaetomium multispecies sppn1 2 nov 98.34%	0	0	0	0	0	0	0	0	0	0	0	0	0	0	0	0	0	0	0	0	0	0	0	0	0	0	0	0	0	0	0	0	0	0	1	0	0	0	0	0	0	0	0	0	0	0	0	0.0212766	0
Quambalaria pitereka	0	0	0	0	0	0	0	0	0	0	0	0	0	0	0	1	0	0	0	0	0	0	0	0	0	0	0	0	0	0	0	0	0	0	0	0	0	0	0	0	0	0	0	0	0	0	0	0.0212766	0.0454545
Cylindrobasidium evolvens nov 95.05%	0	0	0	0	0	0	0	0	0	0	0	0	0	0	0	0	0	0	0	0	0	0	0	0	0	1	0	0	0	0	0	0	0	0	0	0	0	0	0	0	0	0	0	0	0	0	0	0.0212766	0
Stachybotrys parvispora nov 81.60%	0	0	0	0	0	0	0	0	0	0	0	0	0	0	0	0	0	0	0	0	0	0	0	0	0	0	0	0	0	0	1	0	0	0	0	0	0	0	0	0	0	0	0	0	0	0	0	0.0212766	0
Curvularia verruculosa	0	0	0	0	0	0	0	0	0	0	0	0	0	0	0	0	0	0	0	0	0	0	0	0	0	0	0	0	0	0	1	0	0	0	0	0	0	0	0	0	0	0	0	0	0	0	0	0.0212766	0
Curvularia intermedia	0	0	0	0	0	0	0	0	0	0	0	0	0	0	0	0	0	0	0	0	0	0	0	0	0	0	0	0	0	0	0	0	0	0	0	0	0	0	0	1	0	0	0	0	0	0	0	0.0212766	0
Penicillium solitum	0	1	0	0	0	0	0	0	0	0	0	0	0	0	0	0	0	0	0	0	0	0	0	0	0	0	0	0	0	0	0	0	0	0	0	0	0	0	0	0	0	0	0	0	0	0	0	0.0212766	0.0454545
Aspergillus caesiellus	0	0	0	0	0	0	0	0	0	0	0	0	0	0	0	0	0	0	0	0	0	0	0	0	0	0	0	0	0	0	0	0	0	0	0	1	0	0	0	0	0	0	0	0	0	0	0	0.0212766	0
Incertomyces vagans nov 85.19%	0	0	0	0	0	0	0	0	0	0	0	0	0	0	0	0	0	1	0	0	0	0	0	0	0	0	0	0	0	0	0	0	0	0	0	0	0	0	0	0	0	0	0	0	0	0	0	0.0212766	0.0454545
Wallemia mellicola	0	1	0	0	0	0	0	0	0	0	0	0	0	0	0	0	0	0	0	0	0	0	0	0	0	0	0	0	0	0	0	0	0	0	0	0	0	0	0	0	0	0	0	0	0	0	0	0.0212766	0.0454545
Sistotrema coroniferum nov 95.48%	0	0	0	0	0	0	0	0	1	0	0	0	0	0	0	0	0	0	0	0	0	0	0	0	0	0	0	0	0	0	0	0	0	0	0	0	0	0	0	0	0	0	0	0	0	0	0	0.0212766	0.0454545
Cytospora rhizophorae nov 94.67%	0	0	0	0	0	0	0	0	0	0	0	0	0	0	0	0	0	0	0	0	0	0	0	0	0	1	0	0	0	0	0	0	0	0	0	0	0	0	0	0	0	0	0	0	0	0	0	0.0212766	0
multigenus multispecies sppn1 2 nov 95.72%	0	0	0	0	0	0	0	0	0	0	0	0	0	0	0	0	0	0	0	0	0	0	0	0	0	0	0	0	0	0	0	0	0	0	0	0	0	0	0	1	0	0	0	0	0	0	0	0.0212766	0
Acanthostigma perpusillum nov 95.99%	0	0	0	0	0	0	0	0	0	0	0	0	0	0	0	0	0	0	0	0	0	0	0	0	0	0	0	0	0	0	0	0	0	0	0	0	1	0	0	0	0	0	0	0	0	0	0	0.0212766	0
Penicillium citrinum	0	0	0	0	0	0	0	0	0	0	0	0	0	0	0	0	0	0	0	0	0	0	0	0	0	0	0	0	0	0	0	0	0	0	0	1	0	0	0	0	0	0	0	0	0	0	0	0.0212766	0
Botrytis multispecies spp13 2	0	0	0	0	0	0	0	0	0	0	0	0	0	0	0	0	0	0	0	0	0	0	0	0	0	1	0	0	0	0	0	0	0	0	0	0	0	0	0	0	0	0	0	0	0	0	0	0.0212766	0
Trametes cubensis nov 95.95%	0	0	0	0	0	0	0	0	0	0	0	0	0	0	0	0	0	0	0	0	0	0	0	0	0	0	0	0	0	0	1	0	0	0	0	0	0	0	0	0	0	0	0	0	0	0	0	0.0212766	0
Penicillium steckii	0	0	0	0	0	0	0	0	1	0	0	0	0	0	0	0	0	0	0	0	0	0	0	0	0	0	0	0	0	0	0	0	0	0	0	0	0	0	0	0	0	0	0	0	0	0	0	0.0212766	0.0454545
Hymenochaete tongbiguanensis nov 92.26%	0	0	0	0	0	0	0	0	0	0	0	0	0	0	0	0	0	0	0	0	0	0	0	0	0	1	0	0	0	0	0	0	0	0	0	0	0	0	0	0	0	0	0	0	0	0	0	0.0212766	0
Fusarium neocosmosporiellum nov 98.11%	0	0	0	0	0	0	0	0	0	0	0	0	0	0	0	0	0	0	0	0	0	0	0	0	0	0	0	0	0	0	0	0	0	0	0	0	0	0	1	0	0	0	0	0	0	0	0	0.0212766	0
Trametes cubensis nov 88.92%	0	0	0	0	0	0	0	0	0	0	0	0	0	0	0	0	0	0	0	0	0	0	0	0	0	1	0	0	0	0	0	0	0	0	0	0	0	0	0	0	0	0	0	0	0	0	0	0.0212766	0
Fusarium oxysporum	0	0	0	0	0	0	0	0	0	0	0	0	0	0	0	0	0	0	0	0	0	0	0	0	0	0	0	0	0	0	0	0	0	0	0	1	0	0	0	0	0	0	0	0	0	0	0	0.0212766	0
Basidiodendron eyrei nov 84.50%	0	0	0	0	0	0	0	0	0	0	0	0	0	0	0	0	0	0	0	0	0	0	0	0	0	1	0	0	0	0	0	0	0	0	0	0	0	0	0	0	0	0	0	0	0	0	0	0.0212766	0
Rhodotorula dairenensis	0	0	0	0	0	0	0	0	0	0	0	0	0	0	0	0	0	0	0	0	0	0	0	0	0	1	0	0	0	0	0	0	0	0	0	0	0	0	0	0	0	0	0	0	0	0	0	0.0212766	0
Podosphaera gunnerae nov 96.17%	0	0	0	0	0	0	0	0	0	0	0	0	0	0	0	0	0	0	0	0	0	0	0	0	0	0	0	0	0	0	0	0	0	0	0	0	0	1	0	0	0	0	0	0	0	0	0	0.0212766	0
Microascus niger	0	0	0	0	0	0	0	0	0	0	0	0	0	0	0	0	0	0	0	0	0	0	0	0	0	1	0	0	0	0	0	0	0	0	0	0	0	0	0	0	0	0	0	0	0	0	0	0.0212766	0
Clavispora lusitaniae	0	0	0	0	0	0	0	0	0	0	0	0	0	0	0	0	0	0	0	0	0	0	0	0	0	1	0	0	0	0	0	0	0	0	0	0	0	0	0	0	0	0	0	0	0	0	0	0.0212766	0
Phaeocryptopus gaeumannii nov 98.26%	0	0	0	0	0	0	0	0	0	0	0	0	0	0	0	0	0	0	0	0	0	0	0	0	0	0	0	0	0	0	1	0	0	0	0	0	0	0	0	0	0	0	0	0	0	0	0	0.0212766	0
Ochrocladosporium adansoniae nov 87.99%	0	0	0	0	0	0	0	0	0	0	0	0	0	0	0	1	0	0	0	0	0	0	0	0	0	0	0	0	0	0	0	0	0	0	0	0	0	0	0	0	0	0	0	0	0	0	0	0.0212766	0.0454545
Fuscoporia senex	0	0	0	0	0	0	0	0	0	0	0	0	0	0	0	0	0	0	0	0	0	0	0	0	0	0	0	0	0	0	1	0	0	0	0	0	0	0	0	0	0	0	0	0	0	0	0	0.0212766	0
Aspergillus ibericus	0	0	0	0	0	0	0	0	0	0	0	0	0	0	0	0	0	0	0	0	0	0	0	0	0	1	0	0	0	0	0	0	0	0	0	0	0	0	0	0	0	0	0	0	0	0	0	0.0212766	0
Amyloxenasma grisellum nov 89.28%	0	0	0	0	0	0	0	0	0	0	0	0	0	0	0	0	0	0	0	0	0	0	0	0	0	0	0	0	0	0	0	0	0	1	0	0	0	0	0	0	0	0	0	0	0	0	0	0.0212766	0
Incertomyces vagans nov 85.28%	0	0	0	0	0	0	0	0	0	0	0	0	0	0	0	0	0	1	0	0	0	0	0	0	0	0	0	0	0	0	0	0	0	0	0	0	0	0	0	0	0	0	0	0	0	0	0	0.0212766	0.0454545
Rectipilus idahoensis nov 84.23%	0	0	0	0	0	0	0	0	0	0	0	0	0	0	0	0	0	0	0	0	0	0	0	0	0	1	0	0	0	0	0	0	0	0	0	0	0	0	0	0	0	0	0	0	0	0	0	0.0212766	0
Penicillium mallochii	0	0	0	0	0	0	0	0	0	0	0	0	0	0	0	0	0	0	0	0	0	0	0	0	0	1	0	0	0	0	0	0	0	0	0	0	0	0	0	0	0	0	0	0	0	0	0	0.0212766	0
Rectipilus idahoensis nov 83.94%	0	0	0	0	0	0	0	0	0	0	0	0	0	0	0	0	0	0	0	0	0	0	0	0	0	0	0	0	0	1	0	0	0	0	0	0	0	0	0	0	0	0	0	0	0	0	0	0.0212766	0
Piloderma olivaceum nov 86.69%	0	0	0	0	0	0	0	0	0	0	0	0	0	0	0	0	0	0	0	0	0	0	0	0	0	0	0	0	0	0	0	0	1	0	0	0	0	0	0	0	0	0	0	0	0	0	0	0.0212766	0
Strelitziana africana nov 93.46%	0	0	0	0	0	0	0	0	0	0	0	0	0	0	0	0	0	0	0	0	0	0	0	0	0	1	0	0	0	0	0	0	0	0	0	0	0	0	0	0	0	0	0	0	0	0	0	0.0212766	0
Periconia pseudobyssoides nov 96.71%	0	0	0	0	0	0	0	0	0	0	0	0	0	0	0	0	0	0	0	0	0	0	0	0	0	1	0	0	0	0	0	0	0	0	0	0	0	0	0	0	0	0	0	0	0	0	0	0.0212766	0
Coniosporium apollinis nov 94.23%	0	0	0	0	0	0	0	0	0	0	0	0	0	0	0	0	0	0	0	0	0	0	0	0	0	1	0	0	0	0	0	0	0	0	0	0	0	0	0	0	0	0	0	0	0	0	0	0.0212766	0
Aspergillus multispecies spp1 2	0	0	0	0	0	0	0	0	0	0	0	0	0	0	0	0	0	0	0	0	0	0	0	0	0	0	0	0	0	0	0	0	0	0	0	0	0	0	0	0	1	0	0	0	0	0	0	0.0212766	0
Didymella glomerata nov 98.35%	0	0	0	0	0	0	0	0	0	0	0	0	0	0	0	0	0	0	0	0	0	0	0	0	0	0	0	0	0	1	0	0	0	0	0	0	0	0	0	0	0	0	0	0	0	0	0	0.0212766	0
Hymenochaete rubiginosa nov 91.83%	0	1	0	0	0	0	0	0	0	0	0	0	0	0	0	0	0	0	0	0	0	0	0	0	0	0	0	0	0	0	0	0	0	0	0	0	0	0	0	0	0	0	0	0	0	0	0	0.0212766	0.0454545
Sporobolomyces gracilis nov 97.46%	0	1	0	0	0	0	0	0	0	0	0	0	0	0	0	0	0	0	0	0	0	0	0	0	0	0	0	0	0	0	0	0	0	0	0	0	0	0	0	0	0	0	0	0	0	0	0	0.0212766	0.0454545
Malassezia dermatis	0	0	0	0	0	0	0	0	0	0	0	0	0	0	0	0	0	0	0	0	0	0	0	0	0	0	0	0	0	0	0	1	0	0	0	0	0	0	0	0	0	0	0	0	0	0	0	0.0212766	0
Cryptococcus anemochoreius nov 95.24%	0	0	0	0	0	0	0	0	0	0	0	0	0	0	0	0	0	0	0	0	0	0	0	0	0	0	0	0	0	1	0	0	0	0	0	0	0	0	0	0	0	0	0	0	0	0	0	0.0212766	0
Candida sake	0	1	0	0	0	0	0	0	0	0	0	0	0	0	0	0	0	0	0	0	0	0	0	0	0	0	0	0	0	0	0	0	0	0	0	0	0	0	0	0	0	0	0	0	0	0	0	0.0212766	0.0454545
Coniochaeta lignicola	0	0	0	0	0	0	0	0	0	0	0	0	0	0	0	0	0	0	0	0	0	0	0	0	0	1	0	0	0	0	0	0	0	0	0	0	0	0	0	0	0	0	0	0	0	0	0	0.0212766	0
Sporobolomyces ruberrimus	0	0	0	0	0	0	0	0	0	0	0	0	0	0	0	0	0	0	0	0	0	0	0	0	0	1	0	0	0	0	0	0	0	0	0	0	0	0	0	0	0	0	0	0	0	0	0	0.0212766	0
Sarocladium implicatum nov 95.67%	0	0	0	0	0	0	0	0	0	0	0	0	0	0	0	0	0	0	0	0	0	0	0	0	0	0	0	0	0	0	0	0	0	0	0	0	1	0	0	0	0	0	0	0	0	0	0	0.0212766	0
Celerioriella prunicola nov 90.91%	0	0	0	0	0	0	0	0	0	0	0	0	0	0	0	0	0	0	0	0	0	0	0	0	0	0	0	0	0	0	1	0	0	0	0	0	0	0	0	0	0	0	0	0	0	0	0	0.0212766	0
multigenus multispecies spp15 2	0	0	0	0	0	0	0	0	0	0	0	0	0	0	0	0	0	0	0	0	0	0	0	0	0	0	0	0	0	0	1	0	0	0	0	0	0	0	0	0	0	0	0	0	0	0	0	0.0212766	0
Incertomyces vagans nov 92.64%	0	0	0	0	0	0	0	0	0	0	0	0	0	0	0	0	0	0	0	0	0	0	0	0	0	0	0	0	0	0	0	0	0	0	1	0	0	0	0	0	0	0	0	0	0	0	0	0.0212766	0
Antrodiella citrea nov 86.05%	0	0	0	0	0	0	0	0	0	0	0	0	0	0	0	0	0	0	0	0	0	0	0	0	0	1	0	0	0	0	0	0	0	0	0	0	0	0	0	0	0	0	0	0	0	0	0	0.0212766	0
Pseudochaete rigidula	0	0	0	0	0	0	0	1	0	0	0	0	0	0	0	0	0	0	0	0	0	0	0	0	0	0	0	0	0	0	0	0	0	0	0	0	0	0	0	0	0	0	0	0	0	0	0	0.0212766	0.0454545
Rhodosporidium diobovatum	0	0	0	0	0	0	0	0	0	0	0	0	0	0	0	0	0	0	0	0	0	0	0	0	0	0	0	0	0	0	1	0	0	0	0	0	0	0	0	0	0	0	0	0	0	0	0	0.0212766	0
Pertusaria albescens nov 80.88%	0	0	0	0	0	0	0	0	0	0	0	0	0	0	0	0	0	0	0	0	0	0	0	0	0	0	0	0	0	0	0	0	0	0	0	0	0	0	0	1	0	0	0	0	0	0	0	0.0212766	0
Phaeococcomyces catenatus	0	0	0	0	0	0	0	0	0	0	0	0	0	0	0	0	0	0	0	0	0	0	0	0	0	0	0	0	0	0	0	0	0	0	0	0	0	0	0	0	0	0	0	0	1	0	0	0.0212766	0
Talaromyces aurantiacus	0	0	0	0	0	0	0	0	0	0	0	0	0	0	0	0	0	1	0	0	0	0	0	0	0	0	0	0	0	0	0	0	0	0	0	0	0	0	0	0	0	0	0	0	0	0	0	0.0212766	0.0454545
Ceriporia lacerata	0	0	0	0	1	0	0	0	0	0	0	0	0	0	0	0	0	0	0	0	0	0	0	0	0	0	0	0	0	0	0	0	0	0	0	0	0	0	0	0	0	0	0	0	0	0	0	0.0212766	0.0454545
Ophiosphaerella agrostidis nov 98.35%	0	0	0	0	0	0	0	0	0	0	0	0	0	0	0	0	0	0	0	0	0	0	1	0	0	0	0	0	0	0	0	0	0	0	0	0	0	0	0	0	0	0	0	0	0	0	0	0.0212766	0
Sporobolomyces ruberrimus nov 98.30%	0	0	0	0	0	0	0	0	0	0	0	0	0	0	0	0	0	0	0	0	0	0	0	0	0	1	0	0	0	0	0	0	0	0	0	0	0	0	0	0	0	0	0	0	0	0	0	0.0212766	0
Cryptococcus victoriae nov 96.21%	0	0	0	1	0	0	0	0	0	0	0	0	0	0	0	0	0	0	0	0	0	0	0	0	0	0	0	0	0	0	0	0	0	0	0	0	0	0	0	0	0	0	0	0	0	0	0	0.0212766	0.0454545
Sympodiomycopsis kandeliae nov 82.51%	0	0	0	0	0	0	0	0	0	0	0	0	0	0	0	0	0	0	0	0	0	0	0	0	1	0	0	0	0	0	0	0	0	0	0	0	0	0	0	0	0	0	0	0	0	0	0	0.0212766	0
Kodamaea ohmeri nov 88.89%	0	0	0	0	0	0	0	0	0	0	0	0	0	0	0	0	0	0	0	0	0	0	0	0	0	0	0	0	0	0	0	0	0	0	0	0	0	0	1	0	0	0	0	0	0	0	0	0.0212766	0
Alternaria metachromatica	0	0	1	0	0	0	0	0	0	0	0	0	0	0	0	0	0	0	0	0	0	0	0	0	0	0	0	0	0	0	0	0	0	0	0	0	0	0	0	0	0	0	0	0	0	0	0	0.0212766	0.0454545
Ophiosphaerella agrostidis	0	0	0	0	0	0	0	0	0	0	0	0	0	0	0	0	0	1	0	0	0	0	0	0	0	0	0	0	0	0	0	0	0	0	0	0	0	0	0	0	0	0	0	0	0	0	0	0.0212766	0.0454545
Ochrocladosporium adansoniae nov 97.06%	0	0	0	0	0	0	0	0	0	0	0	0	0	0	0	0	0	1	0	0	0	0	0	0	0	0	0	0	0	0	0	0	0	0	0	0	0	0	0	0	0	0	0	0	0	0	0	0.0212766	0.0454545
Penicillium griseolum nov 91.05%	0	0	0	0	0	0	0	0	0	0	1	0	0	0	0	0	0	0	0	0	0	0	0	0	0	0	0	0	0	0	0	0	0	0	0	0	0	0	0	0	0	0	0	0	0	0	0	0.0212766	0.0454545
Lodderomyces elongisporus	0	0	0	0	0	0	0	0	0	0	0	0	0	0	0	0	0	0	0	0	0	0	0	0	0	1	0	0	0	0	0	0	0	0	0	0	0	0	0	0	0	0	0	0	0	0	0	0.0212766	0
Aspergillus penicillioides nov 96.44%	0	0	0	0	0	0	0	0	0	0	0	0	0	0	0	0	0	0	0	0	0	0	0	0	0	0	0	0	0	0	0	0	0	0	0	0	0	0	0	0	0	0	1	0	0	0	0	0.0212766	0
Setophaeosphaeria hemerocallidis nov 98.34%	0	0	0	0	0	0	0	0	0	0	0	0	0	0	0	0	0	0	0	0	0	0	0	0	0	0	0	0	1	0	0	0	0	0	0	0	0	0	0	0	0	0	0	0	0	0	0	0.0212766	0
Sporobolomyces elongatus nov 87.98%	0	0	0	0	0	0	0	0	0	0	0	0	0	0	0	0	0	0	0	0	0	0	0	0	0	0	0	0	0	0	0	0	0	0	0	0	1	0	0	0	0	0	0	0	0	0	0	0.0212766	0
Phaeococcomyces eucalypti nov 94.37%	0	0	0	1	0	0	0	0	0	0	0	0	0	0	0	0	0	0	0	0	0	0	0	0	0	0	0	0	0	0	0	0	0	0	0	0	0	0	0	0	0	0	0	0	0	0	0	0.0212766	0.0454545
Mycoacia nothofagi nov 94.77%	0	0	0	0	0	0	0	1	0	0	0	0	0	0	0	0	0	0	0	0	0	0	0	0	0	0	0	0	0	0	0	0	0	0	0	0	0	0	0	0	0	0	0	0	0	0	0	0.0212766	0.0454545
Phoma calidophila	0	0	0	0	0	0	0	0	0	0	0	0	0	0	0	0	0	0	0	0	0	0	0	0	0	0	0	0	0	1	0	0	0	0	0	0	0	0	0	0	0	0	0	0	0	0	0	0.0212766	0
Nigrospora oryzae	0	0	0	0	0	0	0	0	0	0	0	0	0	0	0	0	0	1	0	0	0	0	0	0	0	0	0	0	0	0	0	0	0	0	0	0	0	0	0	0	0	0	0	0	0	0	0	0.0212766	0.0454545
Phlebia chrysocreas nov 95.31%	0	0	0	0	0	0	0	0	0	0	0	0	0	0	0	0	0	0	0	0	0	0	0	0	0	0	0	0	0	0	0	0	0	1	0	0	0	0	0	0	0	0	0	0	0	0	0	0.0212766	0
Hyphodontia subalutacea nov 81.69%	0	0	0	0	0	0	0	0	0	0	0	0	1	0	0	0	0	0	0	0	0	0	0	0	0	0	0	0	0	0	0	0	0	0	0	0	0	0	0	0	0	0	0	0	0	0	0	0.0212766	0.0454545
Wallemia hederae	0	0	0	0	0	0	0	0	0	0	0	0	0	0	0	0	0	0	0	0	0	0	0	0	0	0	0	0	0	0	0	0	0	0	0	0	0	0	0	0	1	0	0	0	0	0	0	0.0212766	0
Trichoderma orientale	0	0	0	0	0	0	0	0	0	0	0	0	0	0	0	0	0	0	0	0	0	0	0	0	0	0	0	0	0	0	0	0	0	0	0	0	0	0	0	1	0	0	0	0	0	0	0	0.0212766	0
Resinicium saccharicola	0	0	0	0	0	0	0	0	0	0	0	0	0	0	0	0	0	0	0	0	0	0	0	0	0	0	0	0	0	0	0	0	0	0	0	0	0	0	0	1	0	0	0	0	0	0	0	0.0212766	0
Cystocoleus ebeneus nov 86.09%	0	0	0	0	0	0	0	0	0	0	0	0	0	0	0	0	0	1	0	0	0	0	0	0	0	0	0	0	0	0	0	0	0	0	0	0	0	0	0	0	0	0	0	0	0	0	0	0.0212766	0.0454545
Saccharomyces mikatae	0	0	0	0	0	0	0	0	0	0	0	0	0	0	0	0	0	0	0	0	0	0	0	0	0	0	0	0	0	0	0	0	0	0	0	0	0	0	1	0	0	0	0	0	0	0	0	0.0212766	0
Gibberella zeae	0	0	0	0	0	0	0	0	0	0	0	0	1	0	0	0	0	0	0	0	0	0	0	0	0	0	0	0	0	0	0	0	0	0	0	0	0	0	0	0	0	0	0	0	0	0	0	0.0212766	0.0454545
Periconia macrospinosa nov 97.79%	0	0	0	0	0	0	0	0	0	0	0	0	0	0	0	0	0	0	0	0	0	0	0	0	0	1	0	0	0	0	0	0	0	0	0	0	0	0	0	0	0	0	0	0	0	0	0	0.0212766	0
Toxicocladosporium banksiae	0	0	0	0	0	0	0	0	0	0	0	0	0	0	0	0	0	0	0	0	0	1	0	0	0	0	0	0	0	0	0	0	0	0	0	0	0	0	0	0	0	0	0	0	0	0	0	0.0212766	0.0454545
Hymenochaete cana nov 92.57%	0	0	0	0	0	0	0	0	0	0	0	0	0	0	0	0	0	0	0	0	0	0	0	0	0	1	0	0	0	0	0	0	0	0	0	0	0	0	0	0	0	0	0	0	0	0	0	0.0212766	0
Colletotrichum salsolae	0	0	0	0	0	0	0	0	0	0	0	0	0	0	0	0	0	0	0	0	0	0	0	0	0	0	0	0	0	0	0	0	0	0	0	0	0	0	0	1	0	0	0	0	0	0	0	0.0212766	0
Verrucoconiothyrium nitidae	0	0	0	0	0	0	0	0	0	0	0	0	0	0	0	0	0	0	0	0	0	0	0	0	0	0	0	0	1	0	0	0	0	0	0	0	0	0	0	0	0	0	0	0	0	0	0	0.0212766	0
Candida spencermartinsiae	0	0	0	0	0	0	0	0	0	0	0	0	1	0	0	0	0	0	0	0	0	0	0	0	0	0	0	0	0	0	0	0	0	0	0	0	0	0	0	0	0	0	0	0	0	0	0	0.0212766	0.0454545
Rhinocladiella similis	0	0	0	0	0	0	0	0	0	0	0	0	0	0	0	0	0	0	0	0	0	0	0	0	0	0	0	0	0	0	0	0	0	0	0	0	0	0	0	0	1	0	0	0	0	0	0	0.0212766	0
Omnidemptus affinis	0	0	0	0	0	0	0	0	0	0	0	0	0	0	0	0	0	0	0	0	0	0	0	0	0	0	0	0	0	0	0	0	0	1	0	0	0	0	0	0	0	0	0	0	0	0	0	0.0212766	0
Quambalaria multispecies spp12 2	0	0	0	0	0	0	0	0	0	0	0	0	0	0	0	1	0	0	0	0	0	0	0	0	0	0	0	0	0	0	0	0	0	0	0	0	0	0	0	0	0	0	0	0	0	0	0	0.0212766	0.0454545
Aureobasidium microstictum	0	0	0	0	0	0	0	0	0	0	0	0	0	0	0	0	0	0	0	0	0	0	0	0	0	1	0	0	0	0	0	0	0	0	0	0	0	0	0	0	0	0	0	0	0	0	0	0.0212766	0
Exidia glandulosa	0	0	0	0	0	0	1	0	0	0	0	0	0	0	0	0	0	0	0	0	0	0	0	0	0	0	0	0	0	0	0	0	0	0	0	0	0	0	0	0	0	0	0	0	0	0	0	0.0212766	0.0454545
Penicillium phoeniceum nov 98.35%	0	0	0	0	0	0	0	0	0	0	0	0	0	0	0	0	0	0	0	0	0	0	0	0	0	0	0	0	0	0	0	0	0	0	0	0	0	0	0	1	0	0	0	0	0	0	0	0.0212766	0
Colletotrichum multispecies spp9 4	0	0	0	0	0	0	0	0	0	0	0	0	0	0	0	0	0	0	0	0	0	0	0	0	0	0	0	0	0	0	0	0	0	0	0	0	0	0	0	1	0	0	0	0	0	0	0	0.0212766	0
Aureobasidium melanogenum	0	0	0	0	0	0	0	0	0	0	0	0	0	0	0	0	0	0	0	0	0	0	0	0	0	0	0	0	1	0	0	0	0	0	0	0	0	0	0	0	0	0	0	0	0	0	0	0.0212766	0
Microdochium citrinidiscum nov 93.27%	0	0	0	0	0	0	0	0	0	0	0	0	0	0	0	0	0	1	0	0	0	0	0	0	0	0	0	0	0	0	0	0	0	0	0	0	0	0	0	0	0	0	0	0	0	0	0	0.0212766	0.0454545
Aspergillus puulaauensis	0	0	0	0	0	0	0	0	0	0	0	0	0	0	0	0	0	0	0	0	0	0	0	0	0	0	0	0	0	0	0	0	0	0	0	0	1	0	0	0	0	0	0	0	0	0	0	0.0212766	0
Fuscoporia torulosa nov 91.28%	0	0	0	0	0	0	0	0	0	0	0	0	0	0	0	0	0	0	0	0	0	0	0	0	0	1	0	0	0	0	0	0	0	0	0	0	0	0	0	0	0	0	0	0	0	0	0	0.0212766	0
Pichia kluyveri	0	0	0	0	0	0	0	0	0	0	0	0	0	0	0	0	0	0	0	1	0	0	0	0	0	0	0	0	0	0	0	0	0	0	0	0	0	0	0	0	0	0	0	0	0	0	0	0.0212766	0.0454545
Hymenochaete rheicolor	0	0	0	0	0	0	0	0	0	0	0	0	0	0	0	0	0	0	0	0	0	0	0	0	0	1	0	0	0	0	0	0	0	0	0	0	0	0	0	0	0	0	0	0	0	0	0	0.0212766	0
Hanseniaspora opuntiae	0	0	0	0	0	0	1	0	0	0	0	0	0	0	0	0	0	0	0	0	0	0	0	0	0	0	0	0	0	0	0	0	0	0	0	0	0	0	0	0	0	0	0	0	0	0	0	0.0212766	0.0454545
Cladosporium salinae	0	0	0	0	0	0	0	0	0	0	0	0	0	0	0	0	0	0	1	0	0	0	0	0	0	0	0	0	0	0	0	0	0	0	0	0	0	0	0	0	0	0	0	0	0	0	0	0.0212766	0.0454545
Hannaella kunmingensis nov 98.13%	0	0	0	0	0	0	0	1	0	0	0	0	0	0	0	0	0	0	0	0	0	0	0	0	0	0	0	0	0	0	0	0	0	0	0	0	0	0	0	0	0	0	0	0	0	0	0	0.0212766	0.0454545
Myrmecridium schulzeri nov 97.28%	0	0	0	0	0	0	0	0	0	0	0	0	0	0	0	0	1	0	0	0	0	0	0	0	0	0	0	0	0	0	0	0	0	0	0	0	0	0	0	0	0	0	0	0	0	0	0	0.0212766	0.0454545
Mycoacia aurea	0	0	0	0	0	0	0	0	0	0	0	0	0	0	0	0	0	0	0	0	0	0	0	0	0	0	0	0	0	0	0	0	0	0	0	0	0	0	0	0	0	1	0	0	0	0	0	0.0212766	0
Penidiella aggregata nov 90.70%	0	0	0	0	0	0	0	0	0	0	0	0	0	0	0	0	0	0	0	0	0	1	0	0	0	0	0	0	0	0	0	0	0	0	0	0	0	0	0	0	0	0	0	0	0	0	0	0.0212766	0.0454545
Uwebraunia dekkeri	0	0	0	0	0	0	0	0	0	0	0	0	0	0	0	0	0	0	0	0	0	0	0	0	0	0	0	0	0	0	1	0	0	0	0	0	0	0	0	0	0	0	0	0	0	0	0	0.0212766	0
Valsa fabianae	0	0	0	0	0	0	0	0	0	0	0	0	0	0	0	0	0	0	0	0	0	0	0	0	0	1	0	0	0	0	0	0	0	0	0	0	0	0	0	0	0	0	0	0	0	0	0	0.0212766	0
Ophiocordyceps sinensis nov 98.36%	0	0	0	0	0	0	0	0	0	0	0	0	0	0	0	0	0	0	0	0	0	0	0	0	0	1	0	0	0	0	0	0	0	0	0	0	0	0	0	0	0	0	0	0	0	0	0	0.0212766	0
Hymenochaete cana nov 93.10%	0	0	0	0	0	0	0	0	0	0	0	0	0	0	0	0	0	0	0	0	0	0	0	0	0	1	0	0	0	0	0	0	0	0	0	0	0	0	0	0	0	0	0	0	0	0	0	0.0212766	0
Hyphodontia aspera nov 95.24%	0	0	0	0	0	0	0	0	0	0	0	0	0	0	0	0	0	0	0	0	0	0	0	0	0	1	0	0	0	0	0	0	0	0	0	0	0	0	0	0	0	0	0	0	0	0	0	0.0212766	0
Fibrodontia brevidens nov 95.29%	0	0	0	0	0	0	0	0	0	0	0	0	0	0	0	0	0	0	0	0	0	0	0	0	0	1	0	0	0	0	0	0	0	0	0	0	0	0	0	0	0	0	0	0	0	0	0	0.0212766	0
Acremonium implicatum	0	0	0	0	0	0	0	0	0	0	0	0	0	0	0	0	0	0	0	0	0	0	0	0	0	0	0	0	0	0	0	0	0	0	0	0	1	0	0	0	0	0	0	0	0	0	0	0.0212766	0
Fusarium multispecies spp4 2	0	0	0	0	0	0	0	0	0	0	1	0	0	0	0	0	0	0	0	0	0	0	0	0	0	0	0	0	0	0	0	0	0	0	0	0	0	0	0	0	0	0	0	0	0	0	0	0.0212766	0.0454545
Ophiostoma arduennense	0	0	0	0	0	0	0	0	0	0	0	0	0	0	0	0	0	0	0	0	0	0	0	0	0	0	0	0	0	0	0	0	0	0	0	0	0	0	0	0	0	0	0	0	1	0	0	0.0212766	0
Devriesia shakazului nov 95.86%	0	0	0	1	0	0	0	0	0	0	0	0	0	0	0	0	0	0	0	0	0	0	0	0	0	0	0	0	0	0	0	0	0	0	0	0	0	0	0	0	0	0	0	0	0	0	0	0.0212766	0.0454545
Cryptococcus amylolyticus nov 97.01%	0	0	0	0	0	0	0	0	0	0	0	0	0	0	0	0	0	0	0	0	0	1	0	0	0	0	0	0	0	0	0	0	0	0	0	0	0	0	0	0	0	0	0	0	0	0	0	0.0212766	0.0454545
Penicillium spinulosum	0	0	0	0	0	0	0	0	0	0	0	0	0	0	0	0	0	0	0	0	0	0	0	0	0	0	0	0	0	0	0	0	0	0	0	0	0	0	0	1	0	0	0	0	0	0	0	0.0212766	0
Hymenochaete cana nov 94.07%	0	0	0	0	0	0	0	0	0	0	0	0	0	0	0	0	0	0	0	0	0	0	0	0	0	0	0	0	0	0	0	0	0	0	0	0	0	0	0	0	0	0	0	0	0	0	1	0.0212766	0
Peniophora laxitexta	0	0	0	0	0	0	0	0	0	0	0	0	0	0	0	0	0	0	0	0	0	0	0	0	0	0	0	0	0	0	0	0	0	0	1	0	0	0	0	0	0	0	0	0	0	0	0	0.0212766	0
Coniothyrium sidae	0	0	0	0	0	0	0	0	0	0	0	0	0	0	0	0	0	0	0	0	0	0	0	0	0	0	0	0	1	0	0	0	0	0	0	0	0	0	0	0	0	0	0	0	0	0	0	0.0212766	0
Pyrenochaeta keratinophila nov 96.72%	0	0	0	0	0	0	0	0	0	0	0	0	0	0	0	0	0	0	0	1	0	0	0	0	0	0	0	0	0	0	0	0	0	0	0	0	0	0	0	0	0	0	0	0	0	0	0	0.0212766	0.0454545
Aspergillus penicillioides nov 98.22%	0	0	0	0	0	0	0	0	0	0	0	0	0	0	0	0	0	0	0	0	1	0	0	0	0	0	0	0	0	0	0	0	0	0	0	0	0	0	0	0	0	0	0	0	0	0	0	0.0212766	0.0454545
Toxicocladosporium banksiae nov 98.32%	0	0	0	0	0	0	0	0	0	0	0	0	0	0	0	0	0	0	0	0	0	1	0	0	0	0	0	0	0	0	0	0	0	0	0	0	0	0	0	0	0	0	0	0	0	0	0	0.0212766	0.0454545
Neofusicoccum batangarum	0	0	0	0	0	0	0	0	0	0	0	0	0	0	0	0	0	0	0	0	0	0	0	0	0	1	0	0	0	0	0	0	0	0	0	0	0	0	0	0	0	0	0	0	0	0	0	0.0212766	0
Epicoccum nigrum	0	0	0	0	0	0	0	0	0	0	0	0	0	0	0	0	0	0	0	0	0	0	0	0	0	1	0	0	0	0	0	0	0	0	0	0	0	0	0	0	0	0	0	0	0	0	0	0.0212766	0
Xenobotrytis acaducospora nov 87.66%	0	0	0	0	0	0	0	0	0	0	0	0	0	0	0	0	0	0	0	0	0	0	0	0	0	1	0	0	0	0	0	0	0	0	0	0	0	0	0	0	0	0	0	0	0	0	0	0.0212766	0
Phanerochaete chrysosporium nov 88.71%	0	0	0	0	0	0	0	0	0	0	0	0	0	0	0	0	0	0	0	0	0	0	0	0	0	1	0	0	0	0	0	0	0	0	0	0	0	0	0	0	0	0	0	0	0	0	0	0.0212766	0
Peniophora albobadia	0	0	0	0	0	0	0	0	0	0	0	0	0	0	0	0	0	0	0	0	0	0	0	0	0	1	0	0	0	0	0	0	0	0	0	0	0	0	0	0	0	0	0	0	0	0	0	0.0212766	0
Trichoderma atroviride	0	0	0	0	0	0	0	0	0	0	0	0	0	0	0	0	0	0	0	0	0	0	0	0	0	0	0	0	0	0	0	0	0	0	0	0	0	0	0	0	0	0	0	1	0	0	0	0.0212766	0
Aspergillus bombycis	0	0	0	0	0	0	0	0	0	0	0	0	0	0	0	0	0	0	0	0	0	0	0	0	0	0	1	0	0	0	0	0	0	0	0	0	0	0	0	0	0	0	0	0	0	0	0	0.0212766	0
Amyloxenasma allantosporum	0	0	0	0	0	0	0	0	0	0	0	0	0	0	0	0	0	0	0	0	0	0	0	0	0	0	0	0	0	0	0	0	0	1	0	0	0	0	0	0	0	0	0	0	0	0	0	0.0212766	0
Candida nivariensis nov 98.42%	0	0	0	0	0	0	0	0	0	0	0	0	0	0	0	0	0	0	0	0	0	0	0	0	0	0	0	0	0	0	0	0	0	0	0	0	0	0	0	0	0	0	0	1	0	0	0	0.0212766	0
Candida tropicalis nov 97.57%	0	0	0	0	0	0	0	0	0	0	0	0	0	0	0	0	0	0	0	0	0	0	0	0	0	0	0	0	0	0	0	0	0	0	0	0	0	0	0	0	0	0	0	1	0	0	0	0.0212766	0
multigenus multispecies spp3 2	0	0	0	0	0	0	0	0	0	0	0	0	0	0	0	0	0	0	0	0	0	0	0	0	0	0	0	1	0	0	0	0	0	0	0	0	0	0	0	0	0	0	0	0	0	0	0	0.0212766	0
Mycosphaerella pseudovespa nov 89.51%	0	0	0	0	0	0	0	0	0	0	1	0	0	0	0	0	0	0	0	0	0	0	0	0	0	0	0	0	0	0	0	0	0	0	0	0	0	0	0	0	0	0	0	0	0	0	0	0.0212766	0.0454545
Stenella araguata nov 85.99%	0	0	0	0	0	0	0	0	0	0	1	0	0	0	0	0	0	0	0	0	0	0	0	0	0	0	0	0	0	0	0	0	0	0	0	0	0	0	0	0	0	0	0	0	0	0	0	0.0212766	0.0454545
Fusarium nelsonii nov 98.10%	0	0	0	0	0	0	0	0	0	0	1	0	0	0	0	0	0	0	0	0	0	0	0	0	0	0	0	0	0	0	0	0	0	0	0	0	0	0	0	0	0	0	0	0	0	0	0	0.0212766	0.0454545
Ophiosphaerella agrostidis nov 89.54%	0	0	0	1	0	0	0	0	0	0	0	0	0	0	0	0	0	0	0	0	0	0	0	0	0	0	0	0	0	0	0	0	0	0	0	0	0	0	0	0	0	0	0	0	0	0	0	0.0212766	0.0454545
Cladosporium grevilleae	0	0	1	0	0	0	0	0	0	0	0	0	0	0	0	0	0	0	0	0	0	0	0	0	0	0	0	0	0	0	0	0	0	0	0	0	0	0	0	0	0	0	0	0	0	0	0	0.0212766	0.0454545
Mycosphaerella tassiana	0	0	1	0	0	0	0	0	0	0	0	0	0	0	0	0	0	0	0	0	0	0	0	0	0	0	0	0	0	0	0	0	0	0	0	0	0	0	0	0	0	0	0	0	0	0	0	0.0212766	0.0454545
Cadophora melinii	0	0	0	0	0	0	0	0	0	0	0	0	0	0	0	0	0	0	0	1	0	0	0	0	0	0	0	0	0	0	0	0	0	0	0	0	0	0	0	0	0	0	0	0	0	0	0	0.0212766	0.0454545
Cadophora melinii nov 98.31%	0	0	0	0	0	0	0	0	0	0	0	0	0	0	0	0	0	0	0	1	0	0	0	0	0	0	0	0	0	0	0	0	0	0	0	0	0	0	0	0	0	0	0	0	0	0	0	0.0212766	0.0454545
Suillus flavidus nov 94.07%	0	0	0	0	0	0	0	0	0	0	0	0	0	0	0	0	0	0	0	1	0	0	0	0	0	0	0	0	0	0	0	0	0	0	0	0	0	0	0	0	0	0	0	0	0	0	0	0.0212766	0.0454545
Trichoderma pseudokoningii	0	0	0	0	0	0	0	0	0	0	0	0	0	0	0	0	0	0	0	0	0	0	0	0	0	0	0	0	0	0	1	0	0	0	0	0	0	0	0	0	0	0	0	0	0	0	0	0.0212766	0
Cladosporium exasperatum nov 98.31%	0	0	0	0	0	0	0	0	0	0	0	0	0	0	0	0	0	0	0	0	0	0	0	0	0	1	0	0	0	0	0	0	0	0	0	0	0	0	0	0	0	0	0	0	0	0	0	0.0212766	0
Ramopenidiella cycadicola nov 85.28%	0	0	0	0	0	0	0	0	0	0	0	0	0	0	0	0	0	0	0	0	0	0	0	0	0	1	0	0	0	0	0	0	0	0	0	0	0	0	0	0	0	0	0	0	0	0	0	0.0212766	0
Pseudoseptoria collariana nov 92.31%	0	0	0	0	0	0	0	0	0	0	0	0	0	0	0	0	0	0	0	0	0	0	0	0	0	1	0	0	0	0	0	0	0	0	0	0	0	0	0	0	0	0	0	0	0	0	0	0.0212766	0
Aspergillus ibericus nov 97.46%	0	0	0	0	0	0	0	0	0	0	0	0	0	0	0	0	0	0	0	0	0	0	0	0	0	1	0	0	0	0	0	0	0	0	0	0	0	0	0	0	0	0	0	0	0	0	0	0.0212766	0
Aspergillus unilateralis nov 98.42%	0	0	0	0	0	0	0	0	0	0	0	0	0	0	0	0	0	0	0	0	0	0	0	0	0	1	0	0	0	0	0	0	0	0	0	0	0	0	0	0	0	0	0	0	0	0	0	0.0212766	0
Pestalotiopsis coffeae-arabicae nov 91.94%	0	0	0	0	0	0	0	0	0	0	0	0	0	0	0	0	0	0	0	0	0	0	0	0	0	1	0	0	0	0	0	0	0	0	0	0	0	0	0	0	0	0	0	0	0	0	0	0.0212766	0
Sporobolomyces ruberrimus nov 97.74%	0	0	0	0	0	0	0	0	0	0	0	0	0	0	0	0	0	0	0	0	0	0	0	0	0	1	0	0	0	0	0	0	0	0	0	0	0	0	0	0	0	0	0	0	0	0	0	0.0212766	0
Saccharomyces cerevisiae	0	0	0	0	0	0	0	0	0	0	0	0	0	0	0	0	0	0	0	0	0	0	0	0	0	0	0	0	0	0	0	0	0	0	0	0	0	0	1	0	0	0	0	0	0	0	0	0.0212766	0
Trichoderma calamagrostidis nov 78.55%	0	0	0	0	0	0	0	0	0	0	0	0	0	0	0	0	0	0	0	0	0	0	0	0	0	0	0	0	0	0	0	0	0	0	0	0	0	0	0	0	0	0	0	1	0	0	0	0.0212766	0
Sistotrema coroniferum nov 83.51%	0	0	0	0	0	0	0	0	0	0	0	0	0	0	0	0	0	0	0	0	0	0	0	0	0	0	0	0	0	0	0	0	0	0	0	0	0	0	0	0	0	0	0	1	0	0	0	0.0212766	0
Marasmiellus candidus	0	1	0	0	0	0	0	0	0	0	0	0	0	0	0	0	0	0	0	0	0	0	0	0	0	0	0	0	0	0	0	0	0	0	0	0	0	0	0	0	0	0	0	0	0	0	0	0.0212766	0.0454545
Dioszegia zsoltii var. yunnanensis	0	0	0	0	0	0	0	1	0	0	0	0	0	0	0	0	0	0	0	0	0	0	0	0	0	0	0	0	0	0	0	0	0	0	0	0	0	0	0	0	0	0	0	0	0	0	0	0.0212766	0.0454545
Phyllosticta capitalensis	0	0	0	0	0	0	0	0	0	0	1	0	0	0	0	0	0	0	0	0	0	0	0	0	0	0	0	0	0	0	0	0	0	0	0	0	0	0	0	0	0	0	0	0	0	0	0	0.0212766	0.0454545
Mycosphaerella cryptica nov 87.46%	0	0	0	0	0	0	0	0	0	0	1	0	0	0	0	0	0	0	0	0	0	0	0	0	0	0	0	0	0	0	0	0	0	0	0	0	0	0	0	0	0	0	0	0	0	0	0	0.0212766	0.0454545
Knufia aspidiotus nov 87.54%	0	0	0	1	0	0	0	0	0	0	0	0	0	0	0	0	0	0	0	0	0	0	0	0	0	0	0	0	0	0	0	0	0	0	0	0	0	0	0	0	0	0	0	0	0	0	0	0.0212766	0.0454545
Candida pararugosa	0	0	0	1	0	0	0	0	0	0	0	0	0	0	0	0	0	0	0	0	0	0	0	0	0	0	0	0	0	0	0	0	0	0	0	0	0	0	0	0	0	0	0	0	0	0	0	0.0212766	0.0454545
Acremonium acutatum nov 91.96%	0	0	0	1	0	0	0	0	0	0	0	0	0	0	0	0	0	0	0	0	0	0	0	0	0	0	0	0	0	0	0	0	0	0	0	0	0	0	0	0	0	0	0	0	0	0	0	0.0212766	0.0454545
Issatchenkia orientalis	0	0	0	0	0	0	0	0	0	0	0	0	0	0	0	0	0	0	0	0	0	0	0	0	0	0	0	0	0	0	0	0	0	0	0	0	0	0	0	0	0	1	0	0	0	0	0	0.0212766	0
Chaetomium carinthiacum	0	0	0	0	0	0	0	0	0	0	0	0	0	0	0	0	0	0	0	0	0	0	0	0	0	0	0	0	0	0	0	0	0	0	1	0	0	0	0	0	0	0	0	0	0	0	0	0.0212766	0
Rhodotorula nothofagi	0	0	0	0	0	0	0	0	0	0	0	0	0	0	0	0	0	0	0	0	0	0	0	0	0	0	0	0	0	0	0	0	0	0	0	0	0	1	0	0	0	0	0	0	0	0	0	0.0212766	0
Strelitziana africana	0	0	0	0	0	0	0	0	0	0	0	0	0	0	0	0	0	0	0	0	0	0	0	0	0	1	0	0	0	0	0	0	0	0	0	0	0	0	0	0	0	0	0	0	0	0	0	0.0212766	0
Hymenochaete attenuata	0	0	0	0	0	0	0	0	0	0	0	0	0	0	0	0	0	0	0	0	0	0	0	0	0	1	0	0	0	0	0	0	0	0	0	0	0	0	0	0	0	0	0	0	0	0	0	0.0212766	0
Candida tropicalis nov 98.27%	0	0	0	0	0	0	0	0	0	0	0	0	0	0	0	0	0	0	0	0	0	0	0	0	0	0	0	0	0	0	0	0	0	0	0	0	0	0	0	0	0	0	0	1	0	0	0	0.0212766	0
Ophiocordyceps sinensis nov 98.02%	0	0	0	0	0	0	0	0	0	0	0	0	0	0	0	0	0	0	0	0	0	0	0	0	0	0	0	0	0	0	0	0	0	0	0	0	0	0	0	0	0	0	0	1	0	0	0	0.0212766	0
Malassezia restricta nov 98.11%	0	0	0	0	0	0	0	0	0	0	0	0	0	0	0	0	0	0	0	0	0	0	0	0	0	0	0	0	0	0	0	0	0	0	0	0	0	0	0	0	0	0	0	1	0	0	0	0.0212766	0
Lophodermium agathidis nov 94.31%	0	0	0	0	0	0	0	0	0	0	0	0	0	1	0	0	0	0	0	0	0	0	0	0	0	0	0	0	0	0	0	0	0	0	0	0	0	0	0	0	0	0	0	0	0	0	0	0.0212766	0.0454545
Hannaella luteola	0	0	0	0	0	0	0	1	0	0	0	0	0	0	0	0	0	0	0	0	0	0	0	0	0	0	0	0	0	0	0	0	0	0	0	0	0	0	0	0	0	0	0	0	0	0	0	0.0212766	0.0454545
Alternaria longissima	0	0	0	0	0	0	0	0	0	0	1	0	0	0	0	0	0	0	0	0	0	0	0	0	0	0	0	0	0	0	0	0	0	0	0	0	0	0	0	0	0	0	0	0	0	0	0	0.0212766	0.0454545
Cyberlindnera jadinii	0	0	0	0	0	0	0	0	0	0	1	0	0	0	0	0	0	0	0	0	0	0	0	0	0	0	0	0	0	0	0	0	0	0	0	0	0	0	0	0	0	0	0	0	0	0	0	0.0212766	0.0454545
Pestalotiopsis coffeae-arabicae	0	0	0	1	0	0	0	0	0	0	0	0	0	0	0	0	0	0	0	0	0	0	0	0	0	0	0	0	0	0	0	0	0	0	0	0	0	0	0	0	0	0	0	0	0	0	0	0.0212766	0.0454545
Sterigmatomyces halophilus	0	0	0	1	0	0	0	0	0	0	0	0	0	0	0	0	0	0	0	0	0	0	0	0	0	0	0	0	0	0	0	0	0	0	0	0	0	0	0	0	0	0	0	0	0	0	0	0.0212766	0.0454545
Marasmius hypophaeus	0	0	0	0	0	0	0	0	0	0	0	0	1	0	0	0	0	0	0	0	0	0	0	0	0	0	0	0	0	0	0	0	0	0	0	0	0	0	0	0	0	0	0	0	0	0	0	0.0212766	0.0454545
Peniophora lycii	0	0	0	0	0	0	0	0	0	0	0	0	1	0	0	0	0	0	0	0	0	0	0	0	0	0	0	0	0	0	0	0	0	0	0	0	0	0	0	0	0	0	0	0	0	0	0	0.0212766	0.0454545
Pilatoporus bondartsevae	0	0	0	0	1	0	0	0	0	0	0	0	0	0	0	0	0	0	0	0	0	0	0	0	0	0	0	0	0	0	0	0	0	0	0	0	0	0	0	0	0	0	0	0	0	0	0	0.0212766	0.0454545
# of species	11	29	16	35	19	9	20	28	18	10	26	4	18	14	12	14	12	21	7	22	11	20	20	10	15	64	27	12	26	16	36	17	14	28	19	16	18	19	22	30	36	11	11	26	22	15	8	364	176
[truncated: 1 more columns]
